# Supplementary material for: Telomere-to-telomere genome assembly of the goose Anser cygnoides
Source: Sci Data. 2024 Jul 7;11:741. doi: 10.1038/s41597-024-03567-8 (PMC11228014; doi:10.1038/s41597-024-03567-8)
Supplement: Supplementary file 1 — Supplementary Table S1. The detpth of coverage of W chromsome [file 41597_2024_3567_MOESM1_ESM.xls]

## Sheet: Sheet1
Supplementary Table S1. The detpth of coverage of W chromsome
Chr	Start	End	reads	bp	length	Coverage depth
W	0	5000	1164	3612	5000	0.7224
W	5000	10000	1036	3722	5000	0.7444
W	10000	15000	16029	4908	5000	0.9816
W	15000	20000	31800	5000	5000	1
W	20000	25000	14851	5000	5000	1
W	25000	30000	14408	5000	5000	1
W	30000	35000	37137	5000	5000	1
W	35000	40000	10402	5000	5000	1
W	40000	45000	14331	5000	5000	1
W	45000	50000	14034	5000	5000	1
W	50000	55000	32102	5000	5000	1
W	55000	60000	8116	5000	5000	1
W	60000	65000	7915	5000	5000	1
W	65000	70000	7058	5000	5000	1
W	70000	75000	11622	5000	5000	1
W	75000	80000	13525	5000	5000	1
W	80000	85000	12647	5000	5000	1
W	85000	90000	11242	5000	5000	1
W	90000	95000	10489	5000	5000	1
W	95000	100000	5731	5000	5000	1
W	100000	105000	5731	5000	5000	1
W	105000	110000	2566	5000	5000	1
W	110000	115000	5700	5000	5000	1
W	115000	120000	3405	5000	5000	1
W	120000	125000	3309	5000	5000	1
W	125000	130000	3288	5000	5000	1
W	130000	135000	3850	5000	5000	1
W	135000	140000	4141	5000	5000	1
W	140000	145000	5549	5000	5000	1
W	145000	150000	10738	5000	5000	1
W	150000	155000	6808	5000	5000	1
W	155000	160000	5224	5000	5000	1
W	160000	165000	11932	5000	5000	1
W	165000	170000	8586	5000	5000	1
W	170000	175000	12318	5000	5000	1
W	175000	180000	9195	5000	5000	1
W	180000	185000	9057	5000	5000	1
W	185000	190000	7303	5000	5000	1
W	190000	195000	4052	5000	5000	1
W	195000	200000	2925	5000	5000	1
W	200000	205000	9269	5000	5000	1
W	205000	210000	7133	5000	5000	1
W	210000	215000	11473	5000	5000	1
W	215000	220000	11325	5000	5000	1
W	220000	225000	9711	5000	5000	1
W	225000	230000	13613	5000	5000	1
W	230000	235000	11301	5000	5000	1
W	235000	240000	4430	5000	5000	1
W	240000	245000	16003	5000	5000	1
W	245000	250000	3379	5000	5000	1
W	250000	255000	3085	5000	5000	1
W	255000	260000	6620	5000	5000	1
W	260000	265000	2790	5000	5000	1
W	265000	270000	2974	5000	5000	1
W	270000	275000	6325	5000	5000	1
W	275000	280000	4901	5000	5000	1
W	280000	285000	3999	5000	5000	1
W	285000	290000	11962	5000	5000	1
W	290000	295000	6540	5000	5000	1
W	295000	300000	10300	5000	5000	1
W	300000	305000	4722	5000	5000	1
W	305000	310000	3687	5000	5000	1
W	310000	315000	6187	5000	5000	1
W	315000	320000	4965	5000	5000	1
W	320000	325000	4948	5000	5000	1
W	325000	330000	5927	5000	5000	1
W	330000	335000	4364	5000	5000	1
W	335000	340000	3854	5000	5000	1
W	340000	345000	3967	5000	5000	1
W	345000	350000	3720	5000	5000	1
W	350000	355000	8773	5000	5000	1
W	355000	360000	3774	5000	5000	1
W	360000	365000	4687	5000	5000	1
W	365000	370000	5394	5000	5000	1
W	370000	375000	2707	5000	5000	1
W	375000	380000	6759	5000	5000	1
W	380000	385000	3195	5000	5000	1
W	385000	390000	4261	5000	5000	1
W	390000	395000	5413	5000	5000	1
W	395000	400000	11297	5000	5000	1
W	400000	405000	8300	5000	5000	1
W	405000	410000	5660	5000	5000	1
W	410000	415000	4531	5000	5000	1
W	415000	420000	4076	5000	5000	1
W	420000	425000	3702	5000	5000	1
W	425000	430000	3532	5000	5000	1
W	430000	435000	6074	5000	5000	1
W	435000	440000	27394	5000	5000	1
W	440000	445000	17618	5000	5000	1
W	445000	450000	6188	5000	5000	1
W	450000	455000	4523	5000	5000	1
W	455000	460000	4850	5000	5000	1
W	460000	465000	9753	5000	5000	1
W	465000	470000	7273	5000	5000	1
W	470000	475000	5285	5000	5000	1
W	475000	480000	3448	5000	5000	1
W	480000	485000	2904	5000	5000	1
W	485000	490000	6512	5000	5000	1
W	490000	495000	3194	5000	5000	1
W	495000	500000	3509	5000	5000	1
W	500000	505000	3586	5000	5000	1
W	505000	510000	4339	5000	5000	1
W	510000	515000	3384	5000	5000	1
W	515000	520000	3967	5000	5000	1
W	520000	525000	6004	5000	5000	1
W	525000	530000	6276	5000	5000	1
W	530000	535000	6563	5000	5000	1
W	535000	540000	4057	5000	5000	1
W	540000	545000	6603	5000	5000	1
W	545000	550000	4572	5000	5000	1
W	550000	555000	5432	5000	5000	1
W	555000	560000	4043	5000	5000	1
W	560000	565000	11618	5000	5000	1
W	565000	570000	28350	5000	5000	1
W	570000	575000	14284	5000	5000	1
W	575000	580000	5597	5000	5000	1
W	580000	585000	4160	5000	5000	1
W	585000	590000	6765	5000	5000	1
W	590000	595000	4458	5000	5000	1
W	595000	600000	8591	5000	5000	1
W	600000	605000	6780	5000	5000	1
W	605000	610000	58154	5000	5000	1
W	610000	615000	48810	4998	5000	0.9996
W	615000	620000	23146	5000	5000	1
W	620000	625000	5945	5000	5000	1
W	625000	630000	31440	5000	5000	1
W	630000	635000	47822	5000	5000	1
W	635000	640000	52940	5000	5000	1
W	640000	645000	34263	5000	5000	1
W	645000	650000	42468	5000	5000	1
W	650000	655000	30345	4965	5000	0.993
W	655000	660000	49198	5000	5000	1
W	660000	665000	116088	5000	5000	1
W	665000	670000	122517	5000	5000	1
W	670000	675000	88183	5000	5000	1
W	675000	680000	35220	5000	5000	1
W	680000	685000	71116	5000	5000	1
W	685000	690000	85900	5000	5000	1
W	690000	695000	62613	5000	5000	1
W	695000	700000	73884	5000	5000	1
W	700000	705000	195489	5000	5000	1
W	705000	710000	92484	5000	5000	1
W	710000	715000	68040	5000	5000	1
W	715000	720000	50323	5000	5000	1
W	720000	725000	78117	5000	5000	1
W	725000	730000	42388	5000	5000	1
W	730000	735000	18149	5000	5000	1
W	735000	740000	100339	5000	5000	1
W	740000	745000	93028	5000	5000	1
W	745000	750000	46528	5000	5000	1
W	750000	755000	47570	4902	5000	0.9804
W	755000	760000	7623	5000	5000	1
W	760000	765000	4570	5000	5000	1
W	765000	770000	46103	5000	5000	1
W	770000	775000	18374	5000	5000	1
W	775000	780000	6852	5000	5000	1
W	780000	785000	27689	5000	5000	1
W	785000	790000	8096	5000	5000	1
W	790000	795000	8965	5000	5000	1
W	795000	800000	29663	5000	5000	1
W	800000	805000	5303	5000	5000	1
W	805000	810000	8020	5000	5000	1
W	810000	815000	3900	5000	5000	1
W	815000	820000	9720	5000	5000	1
W	820000	825000	12201	5000	5000	1
W	825000	830000	41255	5000	5000	1
W	830000	835000	13783	5000	5000	1
W	835000	840000	7474	5000	5000	1
W	840000	845000	31562	5000	5000	1
W	845000	850000	10055	5000	5000	1
W	850000	855000	31252	5000	5000	1
W	855000	860000	39805	5000	5000	1
W	860000	865000	30176	5000	5000	1
W	865000	870000	31967	5000	5000	1
W	870000	875000	86671	5000	5000	1
W	875000	880000	36218	5000	5000	1
W	880000	885000	31632	5000	5000	1
W	885000	890000	65296	5000	5000	1
W	890000	895000	6826	5000	5000	1
W	895000	900000	38850	5000	5000	1
W	900000	905000	15445	5000	5000	1
W	905000	910000	19176	5000	5000	1
W	910000	915000	19652	5000	5000	1
W	915000	920000	8259	5000	5000	1
W	920000	925000	13053	5000	5000	1
W	925000	930000	8836	5000	5000	1
W	930000	935000	8253	5000	5000	1
W	935000	940000	15552	5000	5000	1
W	940000	945000	55783	5000	5000	1
W	945000	950000	69182	5000	5000	1
W	950000	955000	8556	5000	5000	1
W	955000	960000	37498	5000	5000	1
W	960000	965000	15783	5000	5000	1
W	965000	970000	12763	5000	5000	1
W	970000	975000	6499	5000	5000	1
W	975000	980000	30735	5000	5000	1
W	980000	985000	8376	5000	5000	1
W	985000	990000	10761	5000	5000	1
W	990000	995000	10935	5000	5000	1
W	995000	1000000	2912	5000	5000	1
W	1000000	1005000	2963	5000	5000	1
W	1005000	1010000	64299	5000	5000	1
W	1010000	1015000	61110	5000	5000	1
W	1015000	1020000	16791	5000	5000	1
W	1020000	1025000	23996	5000	5000	1
W	1025000	1030000	11660	5000	5000	1
W	1030000	1035000	79287	5000	5000	1
W	1035000	1040000	3618	5000	5000	1
W	1040000	1045000	6444	5000	5000	1
W	1045000	1050000	9563	5000	5000	1
W	1050000	1055000	6059	5000	5000	1
W	1055000	1060000	8161	5000	5000	1
W	1060000	1065000	12038	5000	5000	1
W	1065000	1070000	10943	5000	5000	1
W	1070000	1075000	10078	5000	5000	1
W	1075000	1080000	3982	5000	5000	1
W	1080000	1085000	909	5000	5000	1
W	1085000	1090000	4021	5000	5000	1
W	1090000	1095000	5799	5000	5000	1
W	1095000	1100000	28633	5000	5000	1
W	1100000	1105000	3450	5000	5000	1
W	1105000	1110000	1495	5000	5000	1
W	1110000	1115000	1221	5000	5000	1
W	1115000	1120000	30958	5000	5000	1
W	1120000	1125000	14471	5000	5000	1
W	1125000	1130000	1831	5000	5000	1
W	1130000	1135000	4219	5000	5000	1
W	1135000	1140000	15398	5000	5000	1
W	1140000	1145000	5327	5000	5000	1
W	1145000	1150000	9393	5000	5000	1
W	1150000	1155000	12702	5000	5000	1
W	1155000	1160000	14146	5000	5000	1
W	1160000	1165000	3081	5000	5000	1
W	1165000	1170000	11469	5000	5000	1
W	1170000	1175000	9586	5000	5000	1
W	1175000	1180000	21730	5000	5000	1
W	1180000	1185000	27456	5000	5000	1
W	1185000	1190000	10558	5000	5000	1
W	1190000	1195000	6424	5000	5000	1
W	1195000	1200000	10369	5000	5000	1
W	1200000	1205000	6000	5000	5000	1
W	1205000	1210000	19634	5000	5000	1
W	1210000	1215000	11724	5000	5000	1
W	1215000	1220000	17947	5000	5000	1
W	1220000	1225000	8717	5000	5000	1
W	1225000	1230000	8632	5000	5000	1
W	1230000	1235000	4484	5000	5000	1
W	1235000	1240000	46514	5000	5000	1
W	1240000	1245000	11234	5000	5000	1
W	1245000	1250000	11945	5000	5000	1
W	1250000	1255000	38240	5000	5000	1
W	1255000	1260000	48319	5000	5000	1
W	1260000	1265000	14407	5000	5000	1
W	1265000	1270000	7167	5000	5000	1
W	1270000	1275000	21666	5000	5000	1
W	1275000	1280000	14808	5000	5000	1
W	1280000	1285000	16227	5000	5000	1
W	1285000	1290000	45869	5000	5000	1
W	1290000	1295000	22689	5000	5000	1
W	1295000	1300000	13514	5000	5000	1
W	1300000	1305000	20834	5000	5000	1
W	1305000	1310000	7861	5000	5000	1
W	1310000	1315000	11607	5000	5000	1
W	1315000	1320000	56749	5000	5000	1
W	1320000	1325000	33102	5000	5000	1
W	1325000	1330000	10312	5000	5000	1
W	1330000	1335000	39757	5000	5000	1
W	1335000	1340000	5187	5000	5000	1
W	1340000	1345000	9993	5000	5000	1
W	1345000	1350000	9190	5000	5000	1
W	1350000	1355000	8487	5000	5000	1
W	1355000	1360000	6903	5000	5000	1
W	1360000	1365000	6491	5000	5000	1
W	1365000	1370000	8606	5000	5000	1
W	1370000	1375000	13143	5000	5000	1
W	1375000	1380000	1396	5000	5000	1
W	1380000	1385000	86201	4987	5000	0.9974
W	1385000	1390000	16191	5000	5000	1
W	1390000	1395000	16137	5000	5000	1
W	1395000	1400000	5115	5000	5000	1
W	1400000	1405000	10514	5000	5000	1
W	1405000	1410000	35849	5000	5000	1
W	1410000	1415000	17178	5000	5000	1
W	1415000	1420000	44025	5000	5000	1
W	1420000	1425000	8616	5000	5000	1
W	1425000	1430000	5065	5000	5000	1
W	1430000	1435000	34395	5000	5000	1
W	1435000	1440000	17765	5000	5000	1
W	1440000	1445000	20784	5000	5000	1
W	1445000	1450000	9258	5000	5000	1
W	1450000	1455000	44966	5000	5000	1
W	1455000	1460000	9711	5000	5000	1
W	1460000	1465000	67125	5000	5000	1
W	1465000	1470000	12157	5000	5000	1
W	1470000	1475000	10760	5000	5000	1
W	1475000	1480000	7164	5000	5000	1
W	1480000	1485000	44141	5000	5000	1
W	1485000	1490000	3705	5000	5000	1
W	1490000	1495000	6863	5000	5000	1
W	1495000	1500000	11044	5000	5000	1
W	1500000	1505000	30251	5000	5000	1
W	1505000	1510000	21622	5000	5000	1
W	1510000	1515000	21115	5000	5000	1
W	1515000	1520000	13987	5000	5000	1
W	1520000	1525000	26280	5000	5000	1
W	1525000	1530000	4229	5000	5000	1
W	1530000	1535000	5856	5000	5000	1
W	1535000	1540000	6635	5000	5000	1
W	1540000	1545000	3152	5000	5000	1
W	1545000	1550000	7642	5000	5000	1
W	1550000	1555000	46607	5000	5000	1
W	1555000	1560000	12688	5000	5000	1
W	1560000	1565000	18722	5000	5000	1
W	1565000	1570000	48107	5000	5000	1
W	1570000	1575000	18316	5000	5000	1
W	1575000	1580000	23264	5000	5000	1
W	1580000	1585000	48872	5000	5000	1
W	1585000	1590000	13527	5000	5000	1
W	1590000	1595000	74183	5000	5000	1
W	1595000	1600000	56454	5000	5000	1
W	1600000	1605000	4139	5000	5000	1
W	1605000	1610000	5233	5000	5000	1
W	1610000	1615000	25335	5000	5000	1
W	1615000	1620000	13793	5000	5000	1
W	1620000	1625000	4130	5000	5000	1
W	1625000	1630000	31736	5000	5000	1
W	1630000	1635000	8381	5000	5000	1
W	1635000	1640000	4119	5000	5000	1
W	1640000	1645000	5210	5000	5000	1
W	1645000	1650000	7503	5000	5000	1
W	1650000	1655000	14145	5000	5000	1
W	1655000	1660000	12614	5000	5000	1
W	1660000	1665000	57043	5000	5000	1
W	1665000	1670000	61956	5000	5000	1
W	1670000	1675000	35323	5000	5000	1
W	1675000	1680000	21107	5000	5000	1
W	1680000	1685000	24570	5000	5000	1
W	1685000	1690000	23891	5000	5000	1
W	1690000	1695000	11895	5000	5000	1
W	1695000	1700000	13832	5000	5000	1
W	1700000	1705000	24843	5000	5000	1
W	1705000	1710000	23286	5000	5000	1
W	1710000	1715000	26223	5000	5000	1
W	1715000	1720000	30278	5000	5000	1
W	1720000	1725000	17171	5000	5000	1
W	1725000	1730000	5467	5000	5000	1
W	1730000	1735000	12251	5000	5000	1
W	1735000	1740000	7969	5000	5000	1
W	1740000	1745000	4593	5000	5000	1
W	1745000	1750000	11791	5000	5000	1
W	1750000	1755000	8170	5000	5000	1
W	1755000	1760000	40153	5000	5000	1
W	1760000	1765000	22515	5000	5000	1
W	1765000	1770000	20216	5000	5000	1
W	1770000	1775000	18584	5000	5000	1
W	1775000	1780000	5648	5000	5000	1
W	1780000	1785000	6686	5000	5000	1
W	1785000	1790000	12871	5000	5000	1
W	1790000	1795000	2905	5000	5000	1
W	1795000	1800000	17257	5000	5000	1
W	1800000	1805000	17988	5000	5000	1
W	1805000	1810000	90600	5000	5000	1
W	1810000	1815000	30823	5000	5000	1
W	1815000	1820000	32357	5000	5000	1
W	1820000	1825000	28067	5000	5000	1
W	1825000	1830000	67228	5000	5000	1
W	1830000	1835000	25140	5000	5000	1
W	1835000	1840000	21990	5000	5000	1
W	1840000	1845000	26058	5000	5000	1
W	1845000	1850000	15090	5000	5000	1
W	1850000	1855000	23375	5000	5000	1
W	1855000	1860000	9683	5000	5000	1
W	1860000	1865000	14129	5000	5000	1
W	1865000	1870000	21413	5000	5000	1
W	1870000	1875000	21033	5000	5000	1
W	1875000	1880000	18077	5000	5000	1
W	1880000	1885000	17231	5000	5000	1
W	1885000	1890000	24765	5000	5000	1
W	1890000	1895000	17137	5000	5000	1
W	1895000	1900000	20792	5000	5000	1
W	1900000	1905000	3953	5000	5000	1
W	1905000	1910000	9203	5000	5000	1
W	1910000	1915000	5233	5000	5000	1
W	1915000	1920000	4496	5000	5000	1
W	1920000	1925000	10776	5000	5000	1
W	1925000	1930000	6357	5000	5000	1
W	1930000	1935000	8027	5000	5000	1
W	1935000	1940000	15751	5000	5000	1
W	1940000	1945000	35133	5000	5000	1
W	1945000	1950000	16901	5000	5000	1
W	1950000	1955000	11614	5000	5000	1
W	1955000	1960000	91546	5000	5000	1
W	1960000	1965000	2814	5000	5000	1
W	1965000	1970000	6232	5000	5000	1
W	1970000	1975000	43450	5000	5000	1
W	1975000	1980000	4297	5000	5000	1
W	1980000	1985000	47271	5000	5000	1
W	1985000	1990000	18153	5000	5000	1
W	1990000	1995000	22616	5000	5000	1
W	1995000	2000000	12049	5000	5000	1
W	2000000	2005000	19395	5000	5000	1
W	2005000	2010000	4003	5000	5000	1
W	2010000	2015000	9073	5000	5000	1
W	2015000	2020000	23406	5000	5000	1
W	2020000	2025000	17625	5000	5000	1
W	2025000	2030000	6541	5000	5000	1
W	2030000	2035000	11081	5000	5000	1
W	2035000	2040000	11711	5000	5000	1
W	2040000	2045000	37866	5000	5000	1
W	2045000	2050000	36690	5000	5000	1
W	2050000	2055000	6149	5000	5000	1
W	2055000	2060000	11866	5000	5000	1
W	2060000	2065000	2068	5000	5000	1
W	2065000	2070000	8490	5000	5000	1
W	2070000	2075000	20559	5000	5000	1
W	2075000	2080000	10902	5000	5000	1
W	2080000	2085000	4722	5000	5000	1
W	2085000	2090000	11225	5000	5000	1
W	2090000	2095000	12459	5000	5000	1
W	2095000	2100000	14166	5000	5000	1
W	2100000	2105000	6632	5000	5000	1
W	2105000	2110000	8760	5000	5000	1
W	2110000	2115000	16537	5000	5000	1
W	2115000	2120000	58104	5000	5000	1
W	2120000	2125000	38404	5000	5000	1
W	2125000	2130000	43729	5000	5000	1
W	2130000	2135000	33003	5000	5000	1
W	2135000	2140000	8377	5000	5000	1
W	2140000	2145000	14238	4901	5000	0.9802
W	2145000	2150000	5403	5000	5000	1
W	2150000	2155000	5243	5000	5000	1
W	2155000	2160000	7735	5000	5000	1
W	2160000	2165000	5868	5000	5000	1
W	2165000	2170000	9038	5000	5000	1
W	2170000	2175000	8013	5000	5000	1
W	2175000	2180000	6608	5000	5000	1
W	2180000	2185000	6487	5000	5000	1
W	2185000	2190000	7769	4898	5000	0.9796
W	2190000	2195000	8374	5000	5000	1
W	2195000	2200000	18714	4962	5000	0.9924
W	2200000	2205000	54272	5000	5000	1
W	2205000	2210000	10453	5000	5000	1
W	2210000	2215000	7327	5000	5000	1
W	2215000	2220000	18439	5000	5000	1
W	2220000	2225000	9417	4978	5000	0.9956
W	2225000	2230000	6714	5000	5000	1
W	2230000	2235000	8321	5000	5000	1
W	2235000	2240000	5377	5000	5000	1
W	2240000	2245000	5349	5000	5000	1
W	2245000	2250000	14239	5000	5000	1
W	2250000	2255000	10292	5000	5000	1
W	2255000	2260000	8442	5000	5000	1
W	2260000	2265000	5088	5000	5000	1
W	2265000	2270000	4820	5000	5000	1
W	2270000	2275000	7443	5000	5000	1
W	2275000	2280000	11363	5000	5000	1
W	2280000	2285000	28818	5000	5000	1
W	2285000	2290000	7011	5000	5000	1
W	2290000	2295000	4999	5000	5000	1
W	2295000	2300000	6687	5000	5000	1
W	2300000	2305000	8231	5000	5000	1
W	2305000	2310000	5173	5000	5000	1
W	2310000	2315000	5025	5000	5000	1
W	2315000	2320000	13404	4935	5000	0.987
W	2320000	2325000	37279	4631	5000	0.9262
W	2325000	2330000	3542	3482	5000	0.6964
W	2330000	2335000	7088	3820	5000	0.764
W	2335000	2340000	2838	3876	5000	0.7752
W	2340000	2345000	1668	3023	5000	0.6046
W	2345000	2350000	6353	4139	5000	0.8278
W	2350000	2355000	9792	4967	5000	0.9934
W	2355000	2360000	7810	4956	5000	0.9912
W	2360000	2365000	5786	4983	5000	0.9966
W	2365000	2370000	3630	5000	5000	1
W	2370000	2375000	7353	5000	5000	1
W	2375000	2380000	7562	5000	5000	1
W	2380000	2385000	13197	5000	5000	1
W	2385000	2390000	8414	5000	5000	1
W	2390000	2395000	43427	4988	5000	0.9976
W	2395000	2400000	15769	4963	5000	0.9926
W	2400000	2405000	10727	5000	5000	1
W	2405000	2410000	5278	5000	5000	1
W	2410000	2415000	10257	5000	5000	1
W	2415000	2420000	9451	5000	5000	1
W	2420000	2425000	10851	5000	5000	1
W	2425000	2430000	11928	5000	5000	1
W	2430000	2435000	11781	5000	5000	1
W	2435000	2440000	19775	5000	5000	1
W	2440000	2445000	21945	5000	5000	1
W	2445000	2450000	14661	5000	5000	1
W	2450000	2455000	10525	5000	5000	1
W	2455000	2460000	14365	5000	5000	1
W	2460000	2465000	9067	4979	5000	0.9958
W	2465000	2470000	9301	5000	5000	1
W	2470000	2475000	4587	5000	5000	1
W	2475000	2480000	4595	5000	5000	1
W	2480000	2485000	8498	5000	5000	1
W	2485000	2490000	11154	5000	5000	1
W	2490000	2495000	7603	5000	5000	1
W	2495000	2500000	6474	5000	5000	1
W	2500000	2505000	11431	5000	5000	1
W	2505000	2510000	5855	5000	5000	1
W	2510000	2515000	4382	4962	5000	0.9924
W	2515000	2520000	6698	5000	5000	1
W	2520000	2525000	4970	5000	5000	1
W	2525000	2530000	8611	5000	5000	1
W	2530000	2535000	7126	5000	5000	1
W	2535000	2540000	9349	5000	5000	1
W	2540000	2545000	6774	5000	5000	1
W	2545000	2550000	5316	5000	5000	1
W	2550000	2555000	8112	5000	5000	1
W	2555000	2560000	13915	5000	5000	1
W	2560000	2565000	7846	4912	5000	0.9824
W	2565000	2570000	7653	5000	5000	1
W	2570000	2575000	11429	5000	5000	1
W	2575000	2580000	6265	5000	5000	1
W	2580000	2585000	8364	5000	5000	1
W	2585000	2590000	9696	5000	5000	1
W	2590000	2595000	9061	5000	5000	1
W	2595000	2600000	11049	5000	5000	1
W	2600000	2605000	7591	5000	5000	1
W	2605000	2610000	3620	5000	5000	1
W	2610000	2615000	9167	5000	5000	1
W	2615000	2620000	10124	5000	5000	1
W	2620000	2625000	9722	5000	5000	1
W	2625000	2630000	21595	5000	5000	1
W	2630000	2635000	12157	5000	5000	1
W	2635000	2640000	7393	5000	5000	1
W	2640000	2645000	10100	4923	5000	0.9846
W	2645000	2650000	23058	4945	5000	0.989
W	2650000	2655000	12057	5000	5000	1
W	2655000	2660000	6289	4857	5000	0.9714
W	2660000	2665000	8465	5000	5000	1
W	2665000	2670000	8375	5000	5000	1
W	2670000	2675000	8364	5000	5000	1
W	2675000	2680000	10270	5000	5000	1
W	2680000	2685000	14159	5000	5000	1
W	2685000	2690000	8348	5000	5000	1
W	2690000	2695000	10405	5000	5000	1
W	2695000	2700000	12277	5000	5000	1
W	2700000	2705000	5552	5000	5000	1
W	2705000	2710000	8439	4901	5000	0.9802
W	2710000	2715000	7324	5000	5000	1
W	2715000	2720000	5680	5000	5000	1
W	2720000	2725000	19801	5000	5000	1
W	2725000	2730000	28894	5000	5000	1
W	2730000	2735000	3178	5000	5000	1
W	2735000	2740000	8978	5000	5000	1
W	2740000	2745000	6689	5000	5000	1
W	2745000	2750000	2800	5000	5000	1
W	2750000	2755000	2139	5000	5000	1
W	2755000	2760000	51430	5000	5000	1
W	2760000	2765000	35335	5000	5000	1
W	2765000	2770000	8914	5000	5000	1
W	2770000	2775000	15965	5000	5000	1
W	2775000	2780000	8373	5000	5000	1
W	2780000	2785000	33324	5000	5000	1
W	2785000	2790000	14482	5000	5000	1
W	2790000	2795000	45379	5000	5000	1
W	2795000	2800000	3259	5000	5000	1
W	2800000	2805000	5048	5000	5000	1
W	2805000	2810000	6282	5000	5000	1
W	2810000	2815000	11676	5000	5000	1
W	2815000	2820000	12975	5000	5000	1
W	2820000	2825000	17570	5000	5000	1
W	2825000	2830000	11366	5000	5000	1
W	2830000	2835000	17544	5000	5000	1
W	2835000	2840000	2705	5000	5000	1
W	2840000	2845000	3335	5000	5000	1
W	2845000	2850000	645597	5000	5000	1
W	2850000	2855000	10699	5000	5000	1
W	2855000	2860000	198288	5000	5000	1
W	2860000	2865000	2176	5000	5000	1
W	2865000	2870000	2665	5000	5000	1
W	2870000	2875000	8911	5000	5000	1
W	2875000	2880000	19468	5000	5000	1
W	2880000	2885000	33807	5000	5000	1
W	2885000	2890000	26761	5000	5000	1
W	2890000	2895000	4464	5000	5000	1
W	2895000	2900000	28811	5000	5000	1
W	2900000	2905000	55061	5000	5000	1
W	2905000	2910000	21518	5000	5000	1
W	2910000	2915000	4411	5000	5000	1
W	2915000	2920000	3877	5000	5000	1
W	2920000	2925000	5868	5000	5000	1
W	2925000	2930000	3344	5000	5000	1
W	2930000	2935000	6331	5000	5000	1
W	2935000	2940000	8989	5000	5000	1
W	2940000	2945000	7193	5000	5000	1
W	2945000	2950000	19773	5000	5000	1
W	2950000	2955000	3126	5000	5000	1
W	2955000	2960000	13063	5000	5000	1
W	2960000	2965000	36388	5000	5000	1
W	2965000	2970000	3675	5000	5000	1
W	2970000	2975000	9130	5000	5000	1
W	2975000	2980000	12687	5000	5000	1
W	2980000	2985000	3737	5000	5000	1
W	2985000	2990000	9366	5000	5000	1
W	2990000	2995000	11642	5000	5000	1
W	2995000	3000000	42844	5000	5000	1
W	3000000	3005000	13950	5000	5000	1
W	3005000	3010000	6891	5000	5000	1
W	3010000	3015000	15447	5000	5000	1
W	3015000	3020000	12498	5000	5000	1
W	3020000	3025000	19041	5000	5000	1
W	3025000	3030000	10532	5000	5000	1
W	3030000	3035000	3195	5000	5000	1
W	3035000	3040000	17432	5000	5000	1
W	3040000	3045000	20941	5000	5000	1
W	3045000	3050000	10699	5000	5000	1
W	3050000	3055000	19269	5000	5000	1
W	3055000	3060000	894	5000	5000	1
W	3060000	3065000	834	5000	5000	1
W	3065000	3070000	16583	5000	5000	1
W	3070000	3075000	2472	5000	5000	1
W	3075000	3080000	9961	5000	5000	1
W	3080000	3085000	875	5000	5000	1
W	3085000	3090000	790	5000	5000	1
W	3090000	3095000	738	5000	5000	1
W	3095000	3100000	18688	5000	5000	1
W	3100000	3105000	5162	5000	5000	1
W	3105000	3110000	1626	5000	5000	1
W	3110000	3115000	8207	5000	5000	1
W	3115000	3120000	6749	5000	5000	1
W	3120000	3125000	1042	5000	5000	1
W	3125000	3130000	1094	5000	5000	1
W	3130000	3135000	877	5000	5000	1
W	3135000	3140000	863	5000	5000	1
W	3140000	3145000	944	5000	5000	1
W	3145000	3150000	782	5000	5000	1
W	3150000	3155000	874	5000	5000	1
W	3155000	3160000	823	5000	5000	1
W	3160000	3165000	839	5000	5000	1
W	3165000	3170000	16563	5000	5000	1
W	3170000	3175000	4754	5000	5000	1
W	3175000	3180000	3267	5000	5000	1
W	3180000	3185000	57480	5000	5000	1
W	3185000	3190000	1000	5000	5000	1
W	3190000	3195000	4460	5000	5000	1
W	3195000	3200000	19822	5000	5000	1
W	3200000	3205000	22061	5000	5000	1
W	3205000	3210000	23684	5000	5000	1
W	3210000	3215000	7791	5000	5000	1
W	3215000	3220000	7258	5000	5000	1
W	3220000	3225000	2491	5000	5000	1
W	3225000	3230000	24694	5000	5000	1
W	3230000	3235000	4126	5000	5000	1
W	3235000	3240000	38765	5000	5000	1
W	3240000	3245000	16914	5000	5000	1
W	3245000	3250000	6916	5000	5000	1
W	3250000	3255000	7531	5000	5000	1
W	3255000	3260000	4515	5000	5000	1
W	3260000	3265000	6081	5000	5000	1
W	3265000	3270000	6627	5000	5000	1
W	3270000	3275000	7357	5000	5000	1
W	3275000	3280000	7202	5000	5000	1
W	3280000	3285000	74629	5000	5000	1
W	3285000	3290000	12886	5000	5000	1
W	3290000	3295000	3687	5000	5000	1
W	3295000	3300000	2681	5000	5000	1
W	3300000	3305000	4220	5000	5000	1
W	3305000	3310000	8207	5000	5000	1
W	3310000	3315000	4470	5000	5000	1
W	3315000	3320000	2620	5000	5000	1
W	3320000	3325000	4043	5000	5000	1
W	3325000	3330000	6819	5000	5000	1
W	3330000	3335000	8391	5000	5000	1
W	3335000	3340000	4157	5000	5000	1
W	3340000	3345000	9469	5000	5000	1
W	3345000	3350000	1217	5000	5000	1
W	3350000	3355000	1653	5000	5000	1
W	3355000	3360000	1057	5000	5000	1
W	3360000	3365000	2127	5000	5000	1
W	3365000	3370000	10669	5000	5000	1
W	3370000	3375000	4644	5000	5000	1
W	3375000	3380000	9248	5000	5000	1
W	3380000	3385000	24240	5000	5000	1
W	3385000	3390000	14277	5000	5000	1
W	3390000	3395000	2424	4901	5000	0.9802
W	3395000	3400000	189221	5000	5000	1
W	3400000	3405000	122617	5000	5000	1
W	3405000	3410000	112231	5000	5000	1
W	3410000	3415000	104822	5000	5000	1
W	3415000	3420000	104026	5000	5000	1
W	3420000	3425000	102019	5000	5000	1
W	3425000	3430000	101698	5000	5000	1
W	3430000	3435000	101769	5000	5000	1
W	3435000	3440000	102255	5000	5000	1
W	3440000	3445000	92925	5000	5000	1
W	3445000	3450000	84856	5000	5000	1
W	3450000	3455000	72672	5000	5000	1
W	3455000	3460000	36197	5000	5000	1
W	3460000	3465000	5321	5000	5000	1
W	3465000	3470000	317	4975	5000	0.995
W	3470000	3475000	29	1337	5000	0.2674
W	3475000	3480000	0	0	5000	0
W	3480000	3485000	24501	1465	5000	0.293
W	3485000	3490000	112409	5000	5000	1
W	3490000	3495000	113979	5000	5000	1
W	3495000	3500000	61829	3203	5000	0.6406
W	3500000	3505000	5403	3671	5000	0.7342
W	3505000	3510000	2184	5000	5000	1
W	3510000	3515000	1319	5000	5000	1
W	3515000	3520000	1533	5000	5000	1
W	3520000	3525000	1653	5000	5000	1
W	3525000	3530000	1577	5000	5000	1
W	3530000	3535000	2486	5000	5000	1
W	3535000	3540000	2142	5000	5000	1
W	3540000	3545000	1632	5000	5000	1
W	3545000	3550000	1729	4980	5000	0.996
W	3550000	3555000	826	4997	5000	0.9994
W	3555000	3560000	2481	4964	5000	0.9928
W	3560000	3565000	1260	5000	5000	1
W	3565000	3570000	1308	5000	5000	1
W	3570000	3575000	6507	5000	5000	1
W	3575000	3580000	1500	4923	5000	0.9846
W	3580000	3585000	2437	4998	5000	0.9996
W	3585000	3590000	1685	5000	5000	1
W	3590000	3595000	1164	4943	5000	0.9886
W	3595000	3600000	2132	5000	5000	1
W	3600000	3605000	1965	5000	5000	1
W	3605000	3610000	1485	5000	5000	1
W	3610000	3615000	1228	5000	5000	1
W	3615000	3620000	1145	5000	5000	1
W	3620000	3625000	1577	4997	5000	0.9994
W	3625000	3630000	1520	4948	5000	0.9896
W	3630000	3635000	1663	5000	5000	1
W	3635000	3640000	1716	4938	5000	0.9876
W	3640000	3645000	1643	4983	5000	0.9966
W	3645000	3650000	2219	5000	5000	1
W	3650000	3655000	3129	5000	5000	1
W	3655000	3660000	2856	5000	5000	1
W	3660000	3665000	937	4947	5000	0.9894
W	3665000	3670000	1475	4896	5000	0.9792
W	3670000	3675000	1467	4972	5000	0.9944
W	3675000	3680000	1825	5000	5000	1
W	3680000	3685000	1197	4906	5000	0.9812
W	3685000	3690000	2112	4956	5000	0.9912
W	3690000	3695000	1529	4998	5000	0.9996
W	3695000	3700000	1139	4932	5000	0.9864
W	3700000	3705000	2417	4997	5000	0.9994
W	3705000	3710000	1326	4997	5000	0.9994
W	3710000	3715000	3099	5000	5000	1
W	3715000	3720000	2074	5000	5000	1
W	3720000	3725000	1665	4927	5000	0.9854
W	3725000	3730000	12799	4961	5000	0.9922
W	3730000	3735000	1016	4939	5000	0.9878
W	3735000	3740000	1680	5000	5000	1
W	3740000	3745000	2018	4807	5000	0.9614
W	3745000	3750000	2942	4999	5000	0.9998
W	3750000	3755000	2502	5000	5000	1
W	3755000	3760000	832	4952	5000	0.9904
W	3760000	3765000	2575	5000	5000	1
W	3765000	3770000	1385	4934	5000	0.9868
W	3770000	3775000	4713	4995	5000	0.999
W	3775000	3780000	2035	5000	5000	1
W	3780000	3785000	4887	4889	5000	0.9778
W	3785000	3790000	1420	4842	5000	0.9684
W	3790000	3795000	1474	4793	5000	0.9586
W	3795000	3800000	19701	4819	5000	0.9638
W	3800000	3805000	6057	4935	5000	0.987
W	3805000	3810000	53501	5000	5000	1
W	3810000	3815000	2201	4993	5000	0.9986
W	3815000	3820000	3755	5000	5000	1
W	3820000	3825000	1587	5000	5000	1
W	3825000	3830000	1641	4965	5000	0.993
W	3830000	3835000	4448	4985	5000	0.997
W	3835000	3840000	2592	5000	5000	1
W	3840000	3845000	1784	4990	5000	0.998
W	3845000	3850000	802	4767	5000	0.9534
W	3850000	3855000	1678	4909	5000	0.9818
W	3855000	3860000	1826	5000	5000	1
W	3860000	3865000	1520	5000	5000	1
W	3865000	3870000	1778	5000	5000	1
W	3870000	3875000	2350	4924	5000	0.9848
W	3875000	3880000	8854	4999	5000	0.9998
W	3880000	3885000	25140	5000	5000	1
W	3885000	3890000	1482	5000	5000	1
W	3890000	3895000	1863	5000	5000	1
W	3895000	3900000	1933	4923	5000	0.9846
W	3900000	3905000	6742	4994	5000	0.9988
W	3905000	3910000	1384	4978	5000	0.9956
W	3910000	3915000	1373	4993	5000	0.9986
W	3915000	3920000	3107	5000	5000	1
W	3920000	3925000	4510	5000	5000	1
W	3925000	3930000	2818	5000	5000	1
W	3930000	3935000	16320	5000	5000	1
W	3935000	3940000	774	4969	5000	0.9938
W	3940000	3945000	1363	5000	5000	1
W	3945000	3950000	715	4923	5000	0.9846
W	3950000	3955000	1064	4921	5000	0.9842
W	3955000	3960000	1429	4868	5000	0.9736
W	3960000	3965000	2288	4979	5000	0.9958
W	3965000	3970000	6733	4995	5000	0.999
W	3970000	3975000	1022	4901	5000	0.9802
W	3975000	3980000	2154	4966	5000	0.9932
W	3980000	3985000	1944	5000	5000	1
W	3985000	3990000	1771	4957	5000	0.9914
W	3990000	3995000	1897	4938	5000	0.9876
W	3995000	4000000	3176	4996	5000	0.9992
W	4000000	4005000	1656	5000	5000	1
W	4005000	4010000	2139	5000	5000	1
W	4010000	4015000	1380	4874	5000	0.9748
W	4015000	4020000	1504	5000	5000	1
W	4020000	4025000	3453	4995	5000	0.999
W	4025000	4030000	3269	5000	5000	1
W	4030000	4035000	1131	5000	5000	1
W	4035000	4040000	1683	4990	5000	0.998
W	4040000	4045000	1768	5000	5000	1
W	4045000	4050000	1708	5000	5000	1
W	4050000	4055000	8640	5000	5000	1
W	4055000	4060000	1533	4930	5000	0.986
W	4060000	4065000	2927	4980	5000	0.996
W	4065000	4070000	1504	5000	5000	1
W	4070000	4075000	1388	4998	5000	0.9996
W	4075000	4080000	2653	4836	5000	0.9672
W	4080000	4085000	2232	4955	5000	0.991
W	4085000	4090000	1560	4914	5000	0.9828
W	4090000	4095000	1172	4988	5000	0.9976
W	4095000	4100000	741	4782	5000	0.9564
W	4100000	4105000	1542	5000	5000	1
W	4105000	4110000	1268	4987	5000	0.9974
W	4110000	4115000	2198	4951	5000	0.9902
W	4115000	4120000	1399	4976	5000	0.9952
W	4120000	4125000	1334	4973	5000	0.9946
W	4125000	4130000	1902	4999	5000	0.9998
W	4130000	4135000	3049	4979	5000	0.9958
W	4135000	4140000	4676	5000	5000	1
W	4140000	4145000	1621	4981	5000	0.9962
W	4145000	4150000	158118	4931	5000	0.9862
W	4150000	4155000	1080	4804	5000	0.9608
W	4155000	4160000	2080	4987	5000	0.9974
W	4160000	4165000	1407	4978	5000	0.9956
W	4165000	4170000	4299	4998	5000	0.9996
W	4170000	4175000	1742	4849	5000	0.9698
W	4175000	4180000	1759	4954	5000	0.9908
W	4180000	4185000	1465	4988	5000	0.9976
W	4185000	4190000	1579	4986	5000	0.9972
W	4190000	4195000	1337	4997	5000	0.9994
W	4195000	4200000	2129	4982	5000	0.9964
W	4200000	4205000	1810	5000	5000	1
W	4205000	4210000	1784	5000	5000	1
W	4210000	4215000	2028	5000	5000	1
W	4215000	4220000	4469	4967	5000	0.9934
W	4220000	4225000	1578	5000	5000	1
W	4225000	4230000	4318	5000	5000	1
W	4230000	4235000	2862	5000	5000	1
W	4235000	4240000	2561	4996	5000	0.9992
W	4240000	4245000	1666	5000	5000	1
W	4245000	4250000	1694	5000	5000	1
W	4250000	4255000	1720	5000	5000	1
W	4255000	4260000	1121	4940	5000	0.988
W	4260000	4265000	1447	4980	5000	0.996
W	4265000	4270000	2341	5000	5000	1
W	4270000	4275000	962	4996	5000	0.9992
W	4275000	4280000	1317	5000	5000	1
W	4280000	4285000	3559	5000	5000	1
W	4285000	4290000	3099	4959	5000	0.9918
W	4290000	4295000	4709	5000	5000	1
W	4295000	4300000	1754	5000	5000	1
W	4300000	4305000	2014	5000	5000	1
W	4305000	4310000	2074	5000	5000	1
W	4310000	4315000	4309	5000	5000	1
W	4315000	4320000	2154	5000	5000	1
W	4320000	4325000	1427	4943	5000	0.9886
W	4325000	4330000	1741	5000	5000	1
W	4330000	4335000	1591	4966	5000	0.9932
W	4335000	4340000	1984	4888	5000	0.9776
W	4340000	4345000	792	4927	5000	0.9854
W	4345000	4350000	1921	4989	5000	0.9978
W	4350000	4355000	2005	4778	5000	0.9556
W	4355000	4360000	2175	4938	5000	0.9876
W	4360000	4365000	1263	4831	5000	0.9662
W	4365000	4370000	1673	4992	5000	0.9984
W	4370000	4375000	1870	4971	5000	0.9942
W	4375000	4380000	1656	5000	5000	1
W	4380000	4385000	2069	5000	5000	1
W	4385000	4390000	1394	4970	5000	0.994
W	4390000	4395000	1528	4990	5000	0.998
W	4395000	4400000	2392	4973	5000	0.9946
W	4400000	4405000	1564	4894	5000	0.9788
W	4405000	4410000	1302	4748	5000	0.9496
W	4410000	4415000	1693	5000	5000	1
W	4415000	4420000	1329	4985	5000	0.997
W	4420000	4425000	1364	4995	5000	0.999
W	4425000	4430000	1504	4825	5000	0.965
W	4430000	4435000	1397	5000	5000	1
W	4435000	4440000	1090	4975	5000	0.995
W	4440000	4445000	1935	5000	5000	1
W	4445000	4450000	2351	4968	5000	0.9936
W	4450000	4455000	2002	4899	5000	0.9798
W	4455000	4460000	3212	4896	5000	0.9792
W	4460000	4465000	3652	4992	5000	0.9984
W	4465000	4470000	2319	5000	5000	1
W	4470000	4475000	2029	4939	5000	0.9878
W	4475000	4480000	1281	4975	5000	0.995
W	4480000	4485000	4710	4986	5000	0.9972
W	4485000	4490000	906	4690	5000	0.938
W	4490000	4495000	5636	4963	5000	0.9926
W	4495000	4500000	1975	4933	5000	0.9866
W	4500000	4505000	1327	4706	5000	0.9412
W	4505000	4510000	2002	4983	5000	0.9966
W	4510000	4515000	3474	5000	5000	1
W	4515000	4520000	1749	4984	5000	0.9968
W	4520000	4525000	1949	5000	5000	1
W	4525000	4530000	1862	4994	5000	0.9988
W	4530000	4535000	1439	4986	5000	0.9972
W	4535000	4540000	1902	5000	5000	1
W	4540000	4545000	1427	4996	5000	0.9992
W	4545000	4550000	1032	4974	5000	0.9948
W	4550000	4555000	1487	5000	5000	1
W	4555000	4560000	20844	5000	5000	1
W	4560000	4565000	8996	5000	5000	1
W	4565000	4570000	1650	5000	5000	1
W	4570000	4575000	2490	5000	5000	1
W	4575000	4580000	1578	5000	5000	1
W	4580000	4585000	1360	5000	5000	1
W	4585000	4590000	1863	5000	5000	1
W	4590000	4595000	1222	5000	5000	1
W	4595000	4600000	2289	5000	5000	1
W	4600000	4605000	1257	5000	5000	1
W	4605000	4610000	1488	5000	5000	1
W	4610000	4615000	860	4682	5000	0.9364
W	4615000	4620000	818	4778	5000	0.9556
W	4620000	4625000	1685	5000	5000	1
W	4625000	4630000	1949	5000	5000	1
W	4630000	4635000	1561	5000	5000	1
W	4635000	4640000	2006	5000	5000	1
W	4640000	4645000	2990	5000	5000	1
W	4645000	4650000	4355	5000	5000	1
W	4650000	4655000	24475	5000	5000	1
W	4655000	4660000	2592	5000	5000	1
W	4660000	4665000	1516	5000	5000	1
W	4665000	4670000	1570	5000	5000	1
W	4670000	4675000	3949	4951	5000	0.9902
W	4675000	4680000	1547	5000	5000	1
W	4680000	4685000	1535	5000	5000	1
W	4685000	4690000	1878	5000	5000	1
W	4690000	4695000	1819	5000	5000	1
W	4695000	4700000	1717	5000	5000	1
W	4700000	4705000	1524	5000	5000	1
W	4705000	4710000	2884	5000	5000	1
W	4710000	4715000	1331	5000	5000	1
W	4715000	4720000	2081	5000	5000	1
W	4720000	4725000	1847	5000	5000	1
W	4725000	4730000	1942	5000	5000	1
W	4730000	4735000	1601	5000	5000	1
W	4735000	4740000	1808	5000	5000	1
W	4740000	4745000	7253	5000	5000	1
W	4745000	4750000	7767	5000	5000	1
W	4750000	4755000	1819	5000	5000	1
W	4755000	4760000	5767	5000	5000	1
W	4760000	4765000	1907	5000	5000	1
W	4765000	4770000	1945	5000	5000	1
W	4770000	4775000	2561	5000	5000	1
W	4775000	4780000	1667	5000	5000	1
W	4780000	4785000	3024	5000	5000	1
W	4785000	4790000	2047	5000	5000	1
W	4790000	4795000	1800	5000	5000	1
W	4795000	4800000	5169	4976	5000	0.9952
W	4800000	4805000	21997	5000	5000	1
W	4805000	4810000	37066	5000	5000	1
W	4810000	4815000	46630	5000	5000	1
W	4815000	4820000	9881	5000	5000	1
W	4820000	4825000	10541	5000	5000	1
W	4825000	4830000	12665	5000	5000	1
W	4830000	4835000	16079	5000	5000	1
W	4835000	4840000	25756	5000	5000	1
W	4840000	4845000	20698	5000	5000	1
W	4845000	4850000	2745	5000	5000	1
W	4850000	4855000	2264	5000	5000	1
W	4855000	4860000	3522	5000	5000	1
W	4860000	4865000	2017	5000	5000	1
W	4865000	4870000	4763	5000	5000	1
W	4870000	4875000	2885	5000	5000	1
W	4875000	4880000	3405	5000	5000	1
W	4880000	4885000	56135	5000	5000	1
W	4885000	4890000	2907	5000	5000	1
W	4890000	4895000	4301	5000	5000	1
W	4895000	4900000	18165	5000	5000	1
W	4900000	4905000	7900	5000	5000	1
W	4905000	4910000	10009	5000	5000	1
W	4910000	4915000	11160	5000	5000	1
W	4915000	4920000	3050	5000	5000	1
W	4920000	4925000	6790	5000	5000	1
W	4925000	4930000	23941	5000	5000	1
W	4930000	4935000	5752	5000	5000	1
W	4935000	4940000	13438	5000	5000	1
W	4940000	4945000	12232	5000	5000	1
W	4945000	4950000	3094	5000	5000	1
W	4950000	4955000	55743	5000	5000	1
W	4955000	4960000	2819	5000	5000	1
W	4960000	4965000	3284	5000	5000	1
W	4965000	4970000	2329	5000	5000	1
W	4970000	4975000	8129	5000	5000	1
W	4975000	4980000	4207	5000	5000	1
W	4980000	4985000	3572	5000	5000	1
W	4985000	4990000	2492	5000	5000	1
W	4990000	4995000	12456	5000	5000	1
W	4995000	5000000	23595	4903	5000	0.9806
W	5000000	5005000	3102	5000	5000	1
W	5005000	5010000	40807	5000	5000	1
W	5010000	5015000	5212	5000	5000	1
W	5015000	5020000	87985	5000	5000	1
W	5020000	5025000	32484	5000	5000	1
W	5025000	5030000	22940	5000	5000	1
W	5030000	5035000	23397	5000	5000	1
W	5035000	5040000	23054	5000	5000	1
W	5040000	5045000	2749	5000	5000	1
W	5045000	5050000	18544	5000	5000	1
W	5050000	5055000	6598	5000	5000	1
W	5055000	5060000	10005	5000	5000	1
W	5060000	5065000	11537	5000	5000	1
W	5065000	5070000	10758	5000	5000	1
W	5070000	5075000	5170	5000	5000	1
W	5075000	5080000	23147	5000	5000	1
W	5080000	5085000	8146	5000	5000	1
W	5085000	5090000	12613	5000	5000	1
W	5090000	5095000	18868	5000	5000	1
W	5095000	5100000	11702	5000	5000	1
W	5100000	5105000	6305	5000	5000	1
W	5105000	5110000	5146	5000	5000	1
W	5110000	5115000	13834	5000	5000	1
W	5115000	5120000	7284	5000	5000	1
W	5120000	5125000	4255	5000	5000	1
W	5125000	5130000	8405	5000	5000	1
W	5130000	5135000	9571	5000	5000	1
W	5135000	5140000	16675	5000	5000	1
W	5140000	5145000	31231	5000	5000	1
W	5145000	5150000	32562	5000	5000	1
W	5150000	5155000	22447	5000	5000	1
W	5155000	5160000	28999	5000	5000	1
W	5160000	5165000	5671	5000	5000	1
W	5165000	5170000	19618	5000	5000	1
W	5170000	5175000	8293	5000	5000	1
W	5175000	5180000	35947	5000	5000	1
W	5180000	5185000	2173	5000	5000	1
W	5185000	5190000	3445	5000	5000	1
W	5190000	5195000	5818	5000	5000	1
W	5195000	5200000	11575	5000	5000	1
W	5200000	5205000	7058	5000	5000	1
W	5205000	5210000	13861	5000	5000	1
W	5210000	5215000	27371	5000	5000	1
W	5215000	5220000	13540	5000	5000	1
W	5220000	5225000	5700	5000	5000	1
W	5225000	5230000	7095	5000	5000	1
W	5230000	5235000	26277	5000	5000	1
W	5235000	5240000	9172	5000	5000	1
W	5240000	5245000	14037	5000	5000	1
W	5245000	5250000	18716	5000	5000	1
W	5250000	5255000	100433	5000	5000	1
W	5255000	5260000	36313	5000	5000	1
W	5260000	5265000	68892	5000	5000	1
W	5265000	5270000	7855	5000	5000	1
W	5270000	5275000	41333	5000	5000	1
W	5275000	5280000	18572	5000	5000	1
W	5280000	5285000	54985	5000	5000	1
W	5285000	5290000	78558	5000	5000	1
W	5290000	5295000	67560	5000	5000	1
W	5295000	5300000	14260	5000	5000	1
W	5300000	5305000	14821	5000	5000	1
W	5305000	5310000	8981	5000	5000	1
W	5310000	5315000	7939	5000	5000	1
W	5315000	5320000	3389	5000	5000	1
W	5320000	5325000	9371	5000	5000	1
W	5325000	5330000	29294	5000	5000	1
W	5330000	5335000	40465	5000	5000	1
W	5335000	5340000	7579	5000	5000	1
W	5340000	5345000	9846	5000	5000	1
W	5345000	5350000	3910	5000	5000	1
W	5350000	5355000	27560	5000	5000	1
W	5355000	5360000	26982	5000	5000	1
W	5360000	5365000	10883	5000	5000	1
W	5365000	5370000	14753	5000	5000	1
W	5370000	5375000	20924	5000	5000	1
W	5375000	5380000	22597	5000	5000	1
W	5380000	5385000	33241	5000	5000	1
W	5385000	5390000	7674	5000	5000	1
W	5390000	5395000	10866	5000	5000	1
W	5395000	5400000	25750	5000	5000	1
W	5400000	5405000	6754	5000	5000	1
W	5405000	5410000	70363	5000	5000	1
W	5410000	5415000	16585	5000	5000	1
W	5415000	5420000	3250	5000	5000	1
W	5420000	5425000	29379	5000	5000	1
W	5425000	5430000	15165	5000	5000	1
W	5430000	5435000	47207	5000	5000	1
W	5435000	5440000	22969	5000	5000	1
W	5440000	5445000	23462	5000	5000	1
W	5445000	5450000	7406	5000	5000	1
W	5450000	5455000	84711	5000	5000	1
W	5455000	5460000	4806	5000	5000	1
W	5460000	5465000	9980	5000	5000	1
W	5465000	5470000	13987	5000	5000	1
W	5470000	5475000	13780	5000	5000	1
W	5475000	5480000	3834	5000	5000	1
W	5480000	5485000	14545	5000	5000	1
W	5485000	5490000	10799	5000	5000	1
W	5490000	5495000	6950	5000	5000	1
W	5495000	5500000	45312	5000	5000	1
W	5500000	5505000	15981	5000	5000	1
W	5505000	5510000	17297	5000	5000	1
W	5510000	5515000	33182	5000	5000	1
W	5515000	5520000	35517	5000	5000	1
W	5520000	5525000	21571	5000	5000	1
W	5525000	5530000	6959	5000	5000	1
W	5530000	5535000	25286	5000	5000	1
W	5535000	5540000	34519	5000	5000	1
W	5540000	5545000	21111	5000	5000	1
W	5545000	5550000	7896	5000	5000	1
W	5550000	5555000	7782	5000	5000	1
W	5555000	5560000	13967	5000	5000	1
W	5560000	5565000	13020	5000	5000	1
W	5565000	5570000	4757	5000	5000	1
W	5570000	5575000	15171	5000	5000	1
W	5575000	5580000	4929	5000	5000	1
W	5580000	5585000	5421	5000	5000	1
W	5585000	5590000	10691	5000	5000	1
W	5590000	5595000	3190	5000	5000	1
W	5595000	5600000	14196	5000	5000	1
W	5600000	5605000	4494	5000	5000	1
W	5605000	5610000	5340	5000	5000	1
W	5610000	5615000	16691	5000	5000	1
W	5615000	5620000	8778	5000	5000	1
W	5620000	5625000	26770	4988	5000	0.9976
W	5625000	5630000	2705	5000	5000	1
W	5630000	5635000	8393	5000	5000	1
W	5635000	5640000	6071	5000	5000	1
W	5640000	5645000	44057	5000	5000	1
W	5645000	5650000	11651	5000	5000	1
W	5650000	5655000	48361	5000	5000	1
W	5655000	5660000	10527	5000	5000	1
W	5660000	5665000	20793	5000	5000	1
W	5665000	5670000	9315	5000	5000	1
W	5670000	5675000	14562	5000	5000	1
W	5675000	5680000	29032	5000	5000	1
W	5680000	5685000	53271	5000	5000	1
W	5685000	5690000	22322	5000	5000	1
W	5690000	5695000	39735	5000	5000	1
W	5695000	5700000	6189	5000	5000	1
W	5700000	5705000	3806	5000	5000	1
W	5705000	5710000	8304	5000	5000	1
W	5710000	5715000	23398	5000	5000	1
W	5715000	5720000	10621	5000	5000	1
W	5720000	5725000	15186	5000	5000	1
W	5725000	5730000	19206	5000	5000	1
W	5730000	5735000	12718	5000	5000	1
W	5735000	5740000	32030	5000	5000	1
W	5740000	5745000	8286	5000	5000	1
W	5745000	5750000	15121	5000	5000	1
W	5750000	5755000	19442	5000	5000	1
W	5755000	5760000	14813	5000	5000	1
W	5760000	5765000	19011	5000	5000	1
W	5765000	5770000	28710	5000	5000	1
W	5770000	5775000	41559	5000	5000	1
W	5775000	5780000	11540	5000	5000	1
W	5780000	5785000	7232	5000	5000	1
W	5785000	5790000	23311	5000	5000	1
W	5790000	5795000	5101	5000	5000	1
W	5795000	5800000	9842	5000	5000	1
W	5800000	5805000	5160	5000	5000	1
W	5805000	5810000	6321	5000	5000	1
W	5810000	5815000	6620	5000	5000	1
W	5815000	5820000	23315	5000	5000	1
W	5820000	5825000	27821	5000	5000	1
W	5825000	5830000	4524	5000	5000	1
W	5830000	5835000	29578	5000	5000	1
W	5835000	5840000	9454	5000	5000	1
W	5840000	5845000	10719	5000	5000	1
W	5845000	5850000	34757	5000	5000	1
W	5850000	5855000	16000	5000	5000	1
W	5855000	5860000	15378	5000	5000	1
W	5860000	5865000	20315	5000	5000	1
W	5865000	5870000	19417	5000	5000	1
W	5870000	5875000	4255	5000	5000	1
W	5875000	5880000	23588	5000	5000	1
W	5880000	5885000	24056	5000	5000	1
W	5885000	5890000	4145	5000	5000	1
W	5890000	5895000	7038	5000	5000	1
W	5895000	5900000	30537	5000	5000	1
W	5900000	5905000	18149	5000	5000	1
W	5905000	5910000	10504	5000	5000	1
W	5910000	5915000	29098	5000	5000	1
W	5915000	5920000	22047	5000	5000	1
W	5920000	5925000	9244	5000	5000	1
W	5925000	5930000	7403	5000	5000	1
W	5930000	5935000	37610	5000	5000	1
W	5935000	5940000	22893	5000	5000	1
W	5940000	5945000	20228	5000	5000	1
W	5945000	5950000	5584	5000	5000	1
W	5950000	5955000	21264	5000	5000	1
W	5955000	5960000	18369	5000	5000	1
W	5960000	5965000	13207	5000	5000	1
W	5965000	5970000	12630	5000	5000	1
W	5970000	5975000	31678	5000	5000	1
W	5975000	5980000	9446	5000	5000	1
W	5980000	5985000	27371	5000	5000	1
W	5985000	5990000	10552	5000	5000	1
W	5990000	5995000	62963	5000	5000	1
W	5995000	6000000	20275	5000	5000	1
W	6000000	6005000	19659	5000	5000	1
W	6005000	6010000	23240	5000	5000	1
W	6010000	6015000	41533	5000	5000	1
W	6015000	6020000	36096	5000	5000	1
W	6020000	6025000	6714	4791	5000	0.9582
W	6025000	6030000	4849	4983	5000	0.9966
W	6030000	6035000	3343	4999	5000	0.9998
W	6035000	6040000	12853	5000	5000	1
W	6040000	6045000	8682	5000	5000	1
W	6045000	6050000	5096	4996	5000	0.9992
W	6050000	6055000	183569	5000	5000	1
W	6055000	6060000	1810	5000	5000	1
W	6060000	6065000	2944	5000	5000	1
W	6065000	6070000	2126	5000	5000	1
W	6070000	6075000	1827	5000	5000	1
W	6075000	6080000	3536	5000	5000	1
W	6080000	6085000	18382	5000	5000	1
W	6085000	6090000	4767	5000	5000	1
W	6090000	6095000	63797	5000	5000	1
W	6095000	6100000	6243	5000	5000	1
W	6100000	6105000	25538	5000	5000	1
W	6105000	6110000	32149	5000	5000	1
W	6110000	6115000	4838	5000	5000	1
W	6115000	6120000	41681	5000	5000	1
W	6120000	6125000	45135	5000	5000	1
W	6125000	6130000	27471	5000	5000	1
W	6130000	6135000	13441	5000	5000	1
W	6135000	6140000	2932	5000	5000	1
W	6140000	6145000	3090	5000	5000	1
W	6145000	6150000	16154	5000	5000	1
W	6150000	6155000	26228	5000	5000	1
W	6155000	6160000	47471	5000	5000	1
W	6160000	6165000	25911	5000	5000	1
W	6165000	6170000	25746	5000	5000	1
W	6170000	6175000	31951	5000	5000	1
W	6175000	6180000	1594	5000	5000	1
W	6180000	6185000	4989	5000	5000	1
W	6185000	6190000	1474	5000	5000	1
W	6190000	6195000	6790	5000	5000	1
W	6195000	6200000	7860	5000	5000	1
W	6200000	6205000	45120	5000	5000	1
W	6205000	6210000	21631	5000	5000	1
W	6210000	6215000	9979	5000	5000	1
W	6215000	6220000	18514	5000	5000	1
W	6220000	6225000	5152	5000	5000	1
W	6225000	6230000	5751	5000	5000	1
W	6230000	6235000	6771	5000	5000	1
W	6235000	6240000	5357	5000	5000	1
W	6240000	6245000	10761	5000	5000	1
W	6245000	6250000	8023	5000	5000	1
W	6250000	6255000	6750	5000	5000	1
W	6255000	6260000	9029	5000	5000	1
W	6260000	6265000	11901	5000	5000	1
W	6265000	6270000	38813	5000	5000	1
W	6270000	6275000	7039	5000	5000	1
W	6275000	6280000	10879	5000	5000	1
W	6280000	6285000	5365	5000	5000	1
W	6285000	6290000	25601	5000	5000	1
W	6290000	6295000	41395	5000	5000	1
W	6295000	6300000	1413	5000	5000	1
W	6300000	6305000	1550	5000	5000	1
W	6305000	6310000	2947	5000	5000	1
W	6310000	6315000	5251	5000	5000	1
W	6315000	6320000	9662	5000	5000	1
W	6320000	6325000	3068	5000	5000	1
W	6325000	6330000	7607	5000	5000	1
W	6330000	6335000	14712	5000	5000	1
W	6335000	6340000	60087	5000	5000	1
W	6340000	6345000	28628	5000	5000	1
W	6345000	6350000	14446	5000	5000	1
W	6350000	6355000	6807	5000	5000	1
W	6355000	6360000	15896	5000	5000	1
W	6360000	6365000	37621	5000	5000	1
W	6365000	6370000	8879	5000	5000	1
W	6370000	6375000	15919	5000	5000	1
W	6375000	6380000	18297	5000	5000	1
W	6380000	6385000	12111	5000	5000	1
W	6385000	6390000	19215	5000	5000	1
W	6390000	6395000	18736	5000	5000	1
W	6395000	6400000	19166	5000	5000	1
W	6400000	6405000	17244	5000	5000	1
W	6405000	6410000	14029	5000	5000	1
W	6410000	6415000	13779	5000	5000	1
W	6415000	6420000	22777	5000	5000	1
W	6420000	6425000	4098	5000	5000	1
W	6425000	6430000	17995	5000	5000	1
W	6430000	6435000	2596	5000	5000	1
W	6435000	6440000	5872	5000	5000	1
W	6440000	6445000	4072	5000	5000	1
W	6445000	6450000	2160	4977	5000	0.9954
W	6450000	6455000	2800	2768	5000	0.5536
W	6455000	6460000	2093	2910	5000	0.582
W	6460000	6465000	4861	5000	5000	1
W	6465000	6470000	3759	5000	5000	1
W	6470000	6475000	3708	5000	5000	1
W	6475000	6480000	4067	5000	5000	1
W	6480000	6485000	6678	5000	5000	1
W	6485000	6490000	3443	5000	5000	1
W	6490000	6495000	4021	5000	5000	1
W	6495000	6500000	3096	5000	5000	1
W	6500000	6505000	16244	5000	5000	1
W	6505000	6510000	17410	5000	5000	1
W	6510000	6515000	15986	5000	5000	1
W	6515000	6520000	8795	5000	5000	1
W	6520000	6525000	11544	5000	5000	1
W	6525000	6530000	15303	5000	5000	1
W	6530000	6535000	10778	5000	5000	1
W	6535000	6540000	3159	5000	5000	1
W	6540000	6545000	5363	5000	5000	1
W	6545000	6550000	16153	5000	5000	1
W	6550000	6555000	18292	5000	5000	1
W	6555000	6560000	8618	5000	5000	1
W	6560000	6565000	5207	5000	5000	1
W	6565000	6570000	5662	5000	5000	1
W	6570000	6575000	4250	5000	5000	1
W	6575000	6580000	5883	5000	5000	1
W	6580000	6585000	17554	5000	5000	1
W	6585000	6590000	12715	5000	5000	1
W	6590000	6595000	7509	5000	5000	1
W	6595000	6600000	3855	5000	5000	1
W	6600000	6605000	3795	5000	5000	1
W	6605000	6610000	2791	5000	5000	1
W	6610000	6615000	2823	5000	5000	1
W	6615000	6620000	4569	5000	5000	1
W	6620000	6625000	2761	5000	5000	1
W	6625000	6630000	3037	5000	5000	1
W	6630000	6635000	3884	5000	5000	1
W	6635000	6640000	7177	5000	5000	1
W	6640000	6645000	10331	5000	5000	1
W	6645000	6650000	18560	5000	5000	1
W	6650000	6655000	7891	5000	5000	1
W	6655000	6660000	3948	5000	5000	1
W	6660000	6665000	5507	5000	5000	1
W	6665000	6670000	5294	5000	5000	1
W	6670000	6675000	7912	5000	5000	1
W	6675000	6680000	18606	5000	5000	1
W	6680000	6685000	10549	5000	5000	1
W	6685000	6690000	3181	5000	5000	1
W	6690000	6695000	3565	5000	5000	1
W	6695000	6700000	7559	5000	5000	1
W	6700000	6705000	18359	5000	5000	1
W	6705000	6710000	11114	5000	5000	1
W	6710000	6715000	5396	5000	5000	1
W	6715000	6720000	5937	5000	5000	1
W	6720000	6725000	3507	5000	5000	1
W	6725000	6730000	4170	4987	5000	0.9974
W	6730000	6735000	16925	5000	5000	1
W	6735000	6740000	13774	5000	5000	1
W	6740000	6745000	5526	5000	5000	1
W	6745000	6750000	3873	5000	5000	1
W	6750000	6755000	2972	5000	5000	1
W	6755000	6760000	2812	5000	5000	1
W	6760000	6765000	4470	5000	5000	1
W	6765000	6770000	10951	5000	5000	1
W	6770000	6775000	8750	5000	5000	1
W	6775000	6780000	9971	5000	5000	1
W	6780000	6785000	7610	5000	5000	1
W	6785000	6790000	2414	5000	5000	1
W	6790000	6795000	17964	5000	5000	1
W	6795000	6800000	24003	5000	5000	1
W	6800000	6805000	15715	5000	5000	1
W	6805000	6810000	10609	5000	5000	1
W	6810000	6815000	16078	5000	5000	1
W	6815000	6820000	9805	5000	5000	1
W	6820000	6825000	8824	5000	5000	1
W	6825000	6830000	7518	5000	5000	1
W	6830000	6835000	8301	5000	5000	1
W	6835000	6840000	10661	5000	5000	1
W	6840000	6845000	4328	5000	5000	1
W	6845000	6850000	18750	5000	5000	1
W	6850000	6855000	4099	5000	5000	1
W	6855000	6860000	6760	5000	5000	1
W	6860000	6865000	9531	5000	5000	1
W	6865000	6870000	18343	5000	5000	1
W	6870000	6875000	9134	5000	5000	1
W	6875000	6880000	6742	5000	5000	1
W	6880000	6885000	7899	5000	5000	1
W	6885000	6890000	7753	5000	5000	1
W	6890000	6895000	8290	5000	5000	1
W	6895000	6900000	7589	5000	5000	1
W	6900000	6905000	5881	5000	5000	1
W	6905000	6910000	24185	5000	5000	1
W	6910000	6915000	29228	5000	5000	1
W	6915000	6920000	15532	5000	5000	1
W	6920000	6925000	22358	5000	5000	1
W	6925000	6930000	35896	5000	5000	1
W	6930000	6935000	17974	5000	5000	1
W	6935000	6940000	13508	5000	5000	1
W	6940000	6945000	16528	5000	5000	1
W	6945000	6950000	15062	5000	5000	1
W	6950000	6955000	8686	5000	5000	1
W	6955000	6960000	11711	5000	5000	1
W	6960000	6965000	6226	5000	5000	1
W	6965000	6970000	12312	5000	5000	1
W	6970000	6975000	4927	5000	5000	1
W	6975000	6980000	12340	5000	5000	1
W	6980000	6985000	15820	5000	5000	1
W	6985000	6990000	10818	5000	5000	1
W	6990000	6995000	5694	5000	5000	1
W	6995000	7000000	7355	5000	5000	1
W	7000000	7005000	12669	5000	5000	1
W	7005000	7010000	14036	5000	5000	1
W	7010000	7015000	9422	5000	5000	1
W	7015000	7020000	10893	5000	5000	1
W	7020000	7025000	18179	5000	5000	1
W	7025000	7030000	18879	5000	5000	1
W	7030000	7035000	9606	5000	5000	1
W	7035000	7040000	5836	5000	5000	1
W	7040000	7045000	8725	5000	5000	1
W	7045000	7050000	12804	5000	5000	1
W	7050000	7055000	4952	5000	5000	1
W	7055000	7060000	30082	5000	5000	1
W	7060000	7065000	11134	5000	5000	1
W	7065000	7070000	18718	5000	5000	1
W	7070000	7075000	13698	4966	5000	0.9932
W	7075000	7080000	10310	5000	5000	1
W	7080000	7085000	11658	5000	5000	1
W	7085000	7090000	7013	5000	5000	1
W	7090000	7095000	10148	5000	5000	1
W	7095000	7100000	10191	5000	5000	1
W	7100000	7105000	43681	4906	5000	0.9812
W	7105000	7110000	84427	5000	5000	1
W	7110000	7115000	160676	5000	5000	1
W	7115000	7120000	104698	5000	5000	1
W	7120000	7125000	114733	5000	5000	1
W	7125000	7130000	250875	5000	5000	1
W	7130000	7135000	212512	5000	5000	1
W	7135000	7140000	403878	5000	5000	1
W	7140000	7145000	150976	4171	5000	0.8342
W	7145000	7150000	134111	5000	5000	1
W	7150000	7155000	112625	5000	5000	1
W	7155000	7160000	32722	5000	5000	1
W	7160000	7165000	11409	5000	5000	1
W	7165000	7170000	6344	5000	5000	1
W	7170000	7175000	2008	5000	5000	1
W	7175000	7180000	2355	5000	5000	1
W	7180000	7185000	1778	5000	5000	1
W	7185000	7190000	1553	5000	5000	1
W	7190000	7195000	10669	5000	5000	1
W	7195000	7200000	3266	4925	5000	0.985
W	7200000	7205000	1515	4873	5000	0.9746
W	7205000	7210000	4513	5000	5000	1
W	7210000	7215000	31747	5000	5000	1
W	7215000	7220000	3836	5000	5000	1
W	7220000	7225000	23430	5000	5000	1
W	7225000	7230000	12817	5000	5000	1
W	7230000	7235000	1811	5000	5000	1
W	7235000	7240000	2545	5000	5000	1
W	7240000	7245000	2336	5000	5000	1
W	7245000	7250000	23199	5000	5000	1
W	7250000	7255000	2963	5000	5000	1
W	7255000	7260000	2752	5000	5000	1
W	7260000	7265000	2606	5000	5000	1
W	7265000	7270000	3301	5000	5000	1
W	7270000	7275000	2214	5000	5000	1
W	7275000	7280000	28620	5000	5000	1
W	7280000	7285000	2920	5000	5000	1
W	7285000	7290000	5634	5000	5000	1
W	7290000	7295000	2766	5000	5000	1
W	7295000	7300000	17596	5000	5000	1
W	7300000	7305000	6080	5000	5000	1
W	7305000	7310000	5892	5000	5000	1
W	7310000	7315000	16020	5000	5000	1
W	7315000	7320000	4556	5000	5000	1
W	7320000	7325000	79369	5000	5000	1
W	7325000	7330000	5354	5000	5000	1
W	7330000	7335000	2813	5000	5000	1
W	7335000	7340000	4313	5000	5000	1
W	7340000	7345000	3179	5000	5000	1
W	7345000	7350000	4370	5000	5000	1
W	7350000	7355000	11502	5000	5000	1
W	7355000	7360000	10361	5000	5000	1
W	7360000	7365000	29868	5000	5000	1
W	7365000	7370000	15647	5000	5000	1
W	7370000	7375000	2062	5000	5000	1
W	7375000	7380000	1650	5000	5000	1
W	7380000	7385000	1984	5000	5000	1
W	7385000	7390000	1992	5000	5000	1
W	7390000	7395000	5112	5000	5000	1
W	7395000	7400000	2394	5000	5000	1
W	7400000	7405000	112166	5000	5000	1
W	7405000	7410000	2469	5000	5000	1
W	7410000	7415000	6819	5000	5000	1
W	7415000	7420000	7891	5000	5000	1
W	7420000	7425000	4173	5000	5000	1
W	7425000	7430000	112734	5000	5000	1
W	7430000	7435000	2491	5000	5000	1
W	7435000	7440000	2019	5000	5000	1
W	7440000	7445000	1552	5000	5000	1
W	7445000	7450000	3124	5000	5000	1
W	7450000	7455000	4790	5000	5000	1
W	7455000	7460000	5905	5000	5000	1
W	7460000	7465000	67307	5000	5000	1
W	7465000	7470000	2153	5000	5000	1
W	7470000	7475000	1966	5000	5000	1
W	7475000	7480000	1591	5000	5000	1
W	7480000	7485000	1314	5000	5000	1
W	7485000	7490000	4213	5000	5000	1
W	7490000	7495000	3483	5000	5000	1
W	7495000	7500000	1128	5000	5000	1
W	7500000	7505000	2242	5000	5000	1
W	7505000	7510000	51021	5000	5000	1
W	7510000	7515000	4325	5000	5000	1
W	7515000	7520000	1768	5000	5000	1
W	7520000	7525000	3205	4893	5000	0.9786
W	7525000	7530000	7075	4879	5000	0.9758
W	7530000	7535000	1158	4697	5000	0.9394
W	7535000	7540000	3148	4976	5000	0.9952
W	7540000	7545000	1207	4987	5000	0.9974
W	7545000	7550000	1069	4983	5000	0.9966
W	7550000	7555000	2100	5000	5000	1
W	7555000	7560000	1225	4971	5000	0.9942
W	7560000	7565000	1339	4893	5000	0.9786
W	7565000	7570000	17197	4977	5000	0.9954
W	7570000	7575000	943	4918	5000	0.9836
W	7575000	7580000	3051	4886	5000	0.9772
W	7580000	7585000	2154	4861	5000	0.9722
W	7585000	7590000	1437	4950	5000	0.99
W	7590000	7595000	1254	4958	5000	0.9916
W	7595000	7600000	1176	4711	5000	0.9422
W	7600000	7605000	2745	4889	5000	0.9778
W	7605000	7610000	1346	4862	5000	0.9724
W	7610000	7615000	1039	4996	5000	0.9992
W	7615000	7620000	1641	4897	5000	0.9794
W	7620000	7625000	1992	5000	5000	1
W	7625000	7630000	1236	4986	5000	0.9972
W	7630000	7635000	2795	4952	5000	0.9904
W	7635000	7640000	2078	5000	5000	1
W	7640000	7645000	2153	4982	5000	0.9964
W	7645000	7650000	1176	4945	5000	0.989
W	7650000	7655000	1791	4953	5000	0.9906
W	7655000	7660000	1320	5000	5000	1
W	7660000	7665000	1925	4992	5000	0.9984
W	7665000	7670000	1781	4761	5000	0.9522
W	7670000	7675000	2649	4892	5000	0.9784
W	7675000	7680000	2129	5000	5000	1
W	7680000	7685000	2096	4970	5000	0.994
W	7685000	7690000	1731	4948	5000	0.9896
W	7690000	7695000	1686	5000	5000	1
W	7695000	7700000	10803	4921	5000	0.9842
W	7700000	7705000	1277	4835	5000	0.967
W	7705000	7710000	3844	4737	5000	0.9474
W	7710000	7715000	6695	4858	5000	0.9716
W	7715000	7720000	1537	4996	5000	0.9992
W	7720000	7725000	1333	4995	5000	0.999
W	7725000	7730000	1982	5000	5000	1
W	7730000	7735000	2277	4975	5000	0.995
W	7735000	7740000	1815	4903	5000	0.9806
W	7740000	7745000	679	4961	5000	0.9922
W	7745000	7750000	1694	5000	5000	1
W	7750000	7755000	2243	4987	5000	0.9974
W	7755000	7760000	1405	4971	5000	0.9942
W	7760000	7765000	1127	4927	5000	0.9854
W	7765000	7770000	1012	4931	5000	0.9862
W	7770000	7775000	1436	4988	5000	0.9976
W	7775000	7780000	4877	5000	5000	1
W	7780000	7785000	1306	5000	5000	1
W	7785000	7790000	1370	4953	5000	0.9906
W	7790000	7795000	1951	5000	5000	1
W	7795000	7800000	1932	4981	5000	0.9962
W	7800000	7805000	1147	5000	5000	1
W	7805000	7810000	1706	4998	5000	0.9996
W	7810000	7815000	1248	5000	5000	1
W	7815000	7820000	8672	4983	5000	0.9966
W	7820000	7825000	2055	5000	5000	1
W	7825000	7830000	5277	5000	5000	1
W	7830000	7835000	2519	5000	5000	1
W	7835000	7840000	1991	4998	5000	0.9996
W	7840000	7845000	3308	5000	5000	1
W	7845000	7850000	1717	4958	5000	0.9916
W	7850000	7855000	2099	5000	5000	1
W	7855000	7860000	1722	5000	5000	1
W	7860000	7865000	4140	5000	5000	1
W	7865000	7870000	7403	5000	5000	1
W	7870000	7875000	4466	5000	5000	1
W	7875000	7880000	3691	4879	5000	0.9758
W	7880000	7885000	5918	5000	5000	1
W	7885000	7890000	6411	5000	5000	1
W	7890000	7895000	3594	4910	5000	0.982
W	7895000	7900000	1455	4986	5000	0.9972
W	7900000	7905000	1977	5000	5000	1
W	7905000	7910000	4945	5000	5000	1
W	7910000	7915000	2235	5000	5000	1
W	7915000	7920000	1731	4998	5000	0.9996
W	7920000	7925000	1588	5000	5000	1
W	7925000	7930000	4563	5000	5000	1
W	7930000	7935000	1186	4944	5000	0.9888
W	7935000	7940000	7146	5000	5000	1
W	7940000	7945000	2626	5000	5000	1
W	7945000	7950000	3157	5000	5000	1
W	7950000	7955000	2392	5000	5000	1
W	7955000	7960000	1707	4994	5000	0.9988
W	7960000	7965000	1515	4897	5000	0.9794
W	7965000	7970000	1502	4728	5000	0.9456
W	7970000	7975000	1465	4860	5000	0.972
W	7975000	7980000	2105	4955	5000	0.991
W	7980000	7985000	1848	4939	5000	0.9878
W	7985000	7990000	4046	4288	5000	0.8576
W	7990000	7995000	987	4842	5000	0.9684
W	7995000	8000000	741	4895	5000	0.979
W	8000000	8005000	1898	4937	5000	0.9874
W	8005000	8010000	1756	5000	5000	1
W	8010000	8015000	729	4953	5000	0.9906
W	8015000	8020000	1304	5000	5000	1
W	8020000	8025000	1578	5000	5000	1
W	8025000	8030000	1547	4932	5000	0.9864
W	8030000	8035000	1517	4942	5000	0.9884
W	8035000	8040000	13567	5000	5000	1
W	8040000	8045000	820	4940	5000	0.988
W	8045000	8050000	2200	5000	5000	1
W	8050000	8055000	1583	5000	5000	1
W	8055000	8060000	1961	5000	5000	1
W	8060000	8065000	1324	4964	5000	0.9928
W	8065000	8070000	1329	4993	5000	0.9986
W	8070000	8075000	1474	4982	5000	0.9964
W	8075000	8080000	1779	5000	5000	1
W	8080000	8085000	1048	4962	5000	0.9924
W	8085000	8090000	1038	5000	5000	1
W	8090000	8095000	2298	5000	5000	1
W	8095000	8100000	3091	5000	5000	1
W	8100000	8105000	2446	5000	5000	1
W	8105000	8110000	1432	4780	5000	0.956
W	8110000	8115000	1413	4935	5000	0.987
W	8115000	8120000	2108	4892	5000	0.9784
W	8120000	8125000	3002	4902	5000	0.9804
W	8125000	8130000	5002	5000	5000	1
W	8130000	8135000	1799	4899	5000	0.9798
W	8135000	8140000	1800	4959	5000	0.9918
W	8140000	8145000	939	4956	5000	0.9912
W	8145000	8150000	1199	4969	5000	0.9938
W	8150000	8155000	1060	4763	5000	0.9526
W	8155000	8160000	1273	4999	5000	0.9998
W	8160000	8165000	1380	5000	5000	1
W	8165000	8170000	980	5000	5000	1
W	8170000	8175000	4092	4964	5000	0.9928
W	8175000	8180000	2290	5000	5000	1
W	8180000	8185000	1129	4844	5000	0.9688
W	8185000	8190000	2209	5000	5000	1
W	8190000	8195000	1792	4976	5000	0.9952
W	8195000	8200000	1690	4972	5000	0.9944
W	8200000	8205000	3258	5000	5000	1
W	8205000	8210000	1491	4997	5000	0.9994
W	8210000	8215000	1291	5000	5000	1
W	8215000	8220000	3176	4990	5000	0.998
W	8220000	8225000	993	4946	5000	0.9892
W	8225000	8230000	3969	5000	5000	1
W	8230000	8235000	1528	5000	5000	1
W	8235000	8240000	1110	4954	5000	0.9908
W	8240000	8245000	2076	5000	5000	1
W	8245000	8250000	1108	4944	5000	0.9888
W	8250000	8255000	5760	5000	5000	1
W	8255000	8260000	5286	4995	5000	0.999
W	8260000	8265000	2248	5000	5000	1
W	8265000	8270000	2494	4995	5000	0.999
W	8270000	8275000	6977	4779	5000	0.9558
W	8275000	8280000	1474	5000	5000	1
W	8280000	8285000	1478	4966	5000	0.9932
W	8285000	8290000	1070	4980	5000	0.996
W	8290000	8295000	1100	4969	5000	0.9938
W	8295000	8300000	1429	5000	5000	1
W	8300000	8305000	6038	4981	5000	0.9962
W	8305000	8310000	1897	4960	5000	0.992
W	8310000	8315000	1098	5000	5000	1
W	8315000	8320000	882	4966	5000	0.9932
W	8320000	8325000	652	4962	5000	0.9924
W	8325000	8330000	1244	4930	5000	0.986
W	8330000	8335000	848	3622	5000	0.7244
W	8335000	8340000	1678	4738	5000	0.9476
W	8340000	8345000	1790	4987	5000	0.9974
W	8345000	8350000	2153	4996	5000	0.9992
W	8350000	8355000	1231	4959	5000	0.9918
W	8355000	8360000	1262	4915	5000	0.983
W	8360000	8365000	1168	4939	5000	0.9878
W	8365000	8370000	1038	4977	5000	0.9954
W	8370000	8375000	1087	4961	5000	0.9922
W	8375000	8380000	24797	4952	5000	0.9904
W	8380000	8385000	1577	4976	5000	0.9952
W	8385000	8390000	1902	4990	5000	0.998
W	8390000	8395000	1340	4867	5000	0.9734
W	8395000	8400000	1408	4924	5000	0.9848
W	8400000	8405000	1726	4997	5000	0.9994
W	8405000	8410000	1463	4984	5000	0.9968
W	8410000	8415000	2140	4972	5000	0.9944
W	8415000	8420000	1399	5000	5000	1
W	8420000	8425000	1313	4926	5000	0.9852
W	8425000	8430000	5484	4927	5000	0.9854
W	8430000	8435000	2752	4996	5000	0.9992
W	8435000	8440000	3025	5000	5000	1
W	8440000	8445000	1747	4971	5000	0.9942
W	8445000	8450000	1370	4909	5000	0.9818
W	8450000	8455000	3189	4919	5000	0.9838
W	8455000	8460000	1214	4959	5000	0.9918
W	8460000	8465000	1072	4970	5000	0.994
W	8465000	8470000	2024	4977	5000	0.9954
W	8470000	8475000	1255	5000	5000	1
W	8475000	8480000	1603	4850	5000	0.97
W	8480000	8485000	2707	5000	5000	1
W	8485000	8490000	9860	4917	5000	0.9834
W	8490000	8495000	1368	5000	5000	1
W	8495000	8500000	1623	5000	5000	1
W	8500000	8505000	2550	5000	5000	1
W	8505000	8510000	1949	5000	5000	1
W	8510000	8515000	1851	4998	5000	0.9996
W	8515000	8520000	1403	4907	5000	0.9814
W	8520000	8525000	1358	5000	5000	1
W	8525000	8530000	3037	4998	5000	0.9996
W	8530000	8535000	1515	4991	5000	0.9982
W	8535000	8540000	1309	5000	5000	1
W	8540000	8545000	1845	4999	5000	0.9998
W	8545000	8550000	1406	4983	5000	0.9966
W	8550000	8555000	1978	5000	5000	1
W	8555000	8560000	1461	5000	5000	1
W	8560000	8565000	1964	5000	5000	1
W	8565000	8570000	1885	4956	5000	0.9912
W	8570000	8575000	1245	5000	5000	1
W	8575000	8580000	1335	5000	5000	1
W	8580000	8585000	18012	5000	5000	1
W	8585000	8590000	3991	4908	5000	0.9816
W	8590000	8595000	1385	4978	5000	0.9956
W	8595000	8600000	1410	5000	5000	1
W	8600000	8605000	1844	5000	5000	1
W	8605000	8610000	4260	4983	5000	0.9966
W	8610000	8615000	15747	5000	5000	1
W	8615000	8620000	53432	5000	5000	1
W	8620000	8625000	11751	5000	5000	1
W	8625000	8630000	13580	5000	5000	1
W	8630000	8635000	18216	5000	5000	1
W	8635000	8640000	9778	5000	5000	1
W	8640000	8645000	27348	5000	5000	1
W	8645000	8650000	8994	5000	5000	1
W	8650000	8655000	27288	5000	5000	1
W	8655000	8660000	16030	4895	5000	0.979
W	8660000	8665000	9440	5000	5000	1
W	8665000	8670000	9683	5000	5000	1
W	8670000	8675000	15994	5000	5000	1
W	8675000	8680000	16637	5000	5000	1
W	8680000	8685000	18988	5000	5000	1
W	8685000	8690000	12712	5000	5000	1
W	8690000	8695000	25415	5000	5000	1
W	8695000	8700000	66709	4916	5000	0.9832
W	8700000	8705000	110411	5000	5000	1
W	8705000	8710000	188852	4996	5000	0.9992
W	8710000	8715000	206400	5000	5000	1
W	8715000	8720000	129244	4971	5000	0.9942
W	8720000	8725000	106391	5000	5000	1
W	8725000	8730000	106635	4946	5000	0.9892
W	8730000	8735000	87522	5000	5000	1
W	8735000	8740000	138364	5000	5000	1
W	8740000	8745000	130924	4985	5000	0.997
W	8745000	8750000	117689	5000	5000	1
W	8750000	8755000	124591	4894	5000	0.9788
W	8755000	8760000	108590	5000	5000	1
W	8760000	8765000	159546	5000	5000	1
W	8765000	8770000	140755	5000	5000	1
W	8770000	8775000	173543	5000	5000	1
W	8775000	8780000	92792	4984	5000	0.9968
W	8780000	8785000	70163	5000	5000	1
W	8785000	8790000	16408	5000	5000	1
W	8790000	8795000	59006	5000	5000	1
W	8795000	8800000	6305	5000	5000	1
W	8800000	8805000	4641	5000	5000	1
W	8805000	8810000	7761	5000	5000	1
W	8810000	8815000	4153	5000	5000	1
W	8815000	8820000	8563	5000	5000	1
W	8820000	8825000	1033	5000	5000	1
W	8825000	8830000	965	5000	5000	1
W	8830000	8835000	1036	5000	5000	1
W	8835000	8840000	2242	5000	5000	1
W	8840000	8845000	5891	5000	5000	1
W	8845000	8850000	13964	5000	5000	1
W	8850000	8855000	20058	5000	5000	1
W	8855000	8860000	5483	5000	5000	1
W	8860000	8865000	19360	5000	5000	1
W	8865000	8870000	4874	5000	5000	1
W	8870000	8875000	8874	5000	5000	1
W	8875000	8880000	4143	5000	5000	1
W	8880000	8885000	7164	5000	5000	1
W	8885000	8890000	14754	5000	5000	1
W	8890000	8895000	4856	5000	5000	1
W	8895000	8900000	2962	5000	5000	1
W	8900000	8905000	1132	5000	5000	1
W	8905000	8910000	2271	5000	5000	1
W	8910000	8915000	801	5000	5000	1
W	8915000	8920000	844	5000	5000	1
W	8920000	8925000	1069	5000	5000	1
W	8925000	8930000	1015	5000	5000	1
W	8930000	8935000	2449	5000	5000	1
W	8935000	8940000	954	5000	5000	1
W	8940000	8945000	904	5000	5000	1
W	8945000	8950000	843	5000	5000	1
W	8950000	8955000	961	5000	5000	1
W	8955000	8960000	978	5000	5000	1
W	8960000	8965000	927	5000	5000	1
W	8965000	8970000	871	5000	5000	1
W	8970000	8975000	999	5000	5000	1
W	8975000	8980000	869	5000	5000	1
W	8980000	8985000	946	5000	5000	1
W	8985000	8990000	1102	5000	5000	1
W	8990000	8995000	6091	5000	5000	1
W	8995000	9000000	14841	5000	5000	1
W	9000000	9005000	999	5000	5000	1
W	9005000	9010000	3199	5000	5000	1
W	9010000	9015000	11947	5000	5000	1
W	9015000	9020000	3689	5000	5000	1
W	9020000	9025000	5802	5000	5000	1
W	9025000	9030000	9348	5000	5000	1
W	9030000	9035000	7955	5000	5000	1
W	9035000	9040000	6131	5000	5000	1
W	9040000	9045000	5243	5000	5000	1
W	9045000	9050000	5324	5000	5000	1
W	9050000	9055000	5065	5000	5000	1
W	9055000	9060000	7616	5000	5000	1
W	9060000	9065000	14241	5000	5000	1
W	9065000	9070000	12123	5000	5000	1
W	9070000	9075000	11301	5000	5000	1
W	9075000	9080000	84927	5000	5000	1
W	9080000	9085000	24958	5000	5000	1
W	9085000	9090000	35770	5000	5000	1
W	9090000	9095000	70731	5000	5000	1
W	9095000	9100000	11678	5000	5000	1
W	9100000	9105000	23685	5000	5000	1
W	9105000	9110000	41914	5000	5000	1
W	9110000	9115000	20872	5000	5000	1
W	9115000	9120000	10021	5000	5000	1
W	9120000	9125000	21618	5000	5000	1
W	9125000	9130000	10473	5000	5000	1
W	9130000	9135000	24335	5000	5000	1
W	9135000	9140000	7088	5000	5000	1
W	9140000	9145000	14194	5000	5000	1
W	9145000	9150000	19820	5000	5000	1
W	9150000	9155000	29228	5000	5000	1
W	9155000	9160000	108178	5000	5000	1
W	9160000	9165000	11102	5000	5000	1
W	9165000	9170000	1862	5000	5000	1
W	9170000	9175000	1749	5000	5000	1
W	9175000	9180000	39729	5000	5000	1
W	9180000	9185000	36258	5000	5000	1
W	9185000	9190000	4299	5000	5000	1
W	9190000	9195000	7834	5000	5000	1
W	9195000	9200000	6322	5000	5000	1
W	9200000	9205000	13599	5000	5000	1
W	9205000	9210000	6399	5000	5000	1
W	9210000	9215000	18688	5000	5000	1
W	9215000	9220000	9461	5000	5000	1
W	9220000	9225000	4020	5000	5000	1
W	9225000	9230000	17307	5000	5000	1
W	9230000	9235000	32801	5000	5000	1
W	9235000	9240000	44477	5000	5000	1
W	9240000	9245000	31727	5000	5000	1
W	9245000	9250000	12278	5000	5000	1
W	9250000	9255000	86840	5000	5000	1
W	9255000	9260000	6964	5000	5000	1
W	9260000	9265000	7407	5000	5000	1
W	9265000	9270000	17199	5000	5000	1
W	9270000	9275000	33211	5000	5000	1
W	9275000	9280000	14167	5000	5000	1
W	9280000	9285000	30705	5000	5000	1
W	9285000	9290000	81630	5000	5000	1
W	9290000	9295000	6184	5000	5000	1
W	9295000	9300000	49516	5000	5000	1
W	9300000	9305000	29372	5000	5000	1
W	9305000	9310000	18980	5000	5000	1
W	9310000	9315000	45969	5000	5000	1
W	9315000	9320000	13403	5000	5000	1
W	9320000	9325000	36556	5000	5000	1
W	9325000	9330000	15244	5000	5000	1
W	9330000	9335000	6010	5000	5000	1
W	9335000	9340000	8789	5000	5000	1
W	9340000	9345000	6189	5000	5000	1
W	9345000	9350000	12567	5000	5000	1
W	9350000	9355000	21798	5000	5000	1
W	9355000	9360000	11740	5000	5000	1
W	9360000	9365000	31660	5000	5000	1
W	9365000	9370000	15116	5000	5000	1
W	9370000	9375000	33435	5000	5000	1
W	9375000	9380000	2703	5000	5000	1
W	9380000	9385000	14476	5000	5000	1
W	9385000	9390000	8776	5000	5000	1
W	9390000	9395000	8632	5000	5000	1
W	9395000	9400000	41651	5000	5000	1
W	9400000	9405000	49026	5000	5000	1
W	9405000	9410000	11777	5000	5000	1
W	9410000	9415000	10658	5000	5000	1
W	9415000	9420000	11747	5000	5000	1
W	9420000	9425000	6105	5000	5000	1
W	9425000	9430000	11504	5000	5000	1
W	9430000	9435000	11494	5000	5000	1
W	9435000	9440000	11512	5000	5000	1
W	9440000	9445000	8407	5000	5000	1
W	9445000	9450000	5645	5000	5000	1
W	9450000	9455000	21862	5000	5000	1
W	9455000	9460000	2747	5000	5000	1
W	9460000	9465000	42190	5000	5000	1
W	9465000	9470000	8491	5000	5000	1
W	9470000	9475000	13130	5000	5000	1
W	9475000	9480000	35710	5000	5000	1
W	9480000	9485000	9567	5000	5000	1
W	9485000	9490000	49866	5000	5000	1
W	9490000	9495000	21525	5000	5000	1
W	9495000	9500000	4601	5000	5000	1
W	9500000	9505000	11097	5000	5000	1
W	9505000	9510000	13040	5000	5000	1
W	9510000	9515000	6281	5000	5000	1
W	9515000	9520000	12701	5000	5000	1
W	9520000	9525000	13101	5000	5000	1
W	9525000	9530000	11094	5000	5000	1
W	9530000	9535000	22108	5000	5000	1
W	9535000	9540000	22534	5000	5000	1
W	9540000	9545000	22672	5000	5000	1
W	9545000	9550000	13058	5000	5000	1
W	9550000	9555000	24880	5000	5000	1
W	9555000	9560000	12584	5000	5000	1
W	9560000	9565000	6123	5000	5000	1
W	9565000	9570000	33154	5000	5000	1
W	9570000	9575000	8490	5000	5000	1
W	9575000	9580000	30018	5000	5000	1
W	9580000	9585000	4799	5000	5000	1
W	9585000	9590000	17849	5000	5000	1
W	9590000	9595000	17670	5000	5000	1
W	9595000	9600000	9834	5000	5000	1
W	9600000	9605000	18150	5000	5000	1
W	9605000	9610000	9478	5000	5000	1
W	9610000	9615000	7146	5000	5000	1
W	9615000	9620000	4731	5000	5000	1
W	9620000	9625000	22427	5000	5000	1
W	9625000	9630000	3145	5000	5000	1
W	9630000	9635000	6623	5000	5000	1
W	9635000	9640000	14679	5000	5000	1
W	9640000	9645000	11327	5000	5000	1
W	9645000	9650000	15964	5000	5000	1
W	9650000	9655000	25679	5000	5000	1
W	9655000	9660000	16196	5000	5000	1
W	9660000	9665000	28975	5000	5000	1
W	9665000	9670000	21209	5000	5000	1
W	9670000	9675000	20795	5000	5000	1
W	9675000	9680000	8422	5000	5000	1
W	9680000	9685000	14288	5000	5000	1
W	9685000	9690000	35090	5000	5000	1
W	9690000	9695000	15313	5000	5000	1
W	9695000	9700000	23421	5000	5000	1
W	9700000	9705000	10942	5000	5000	1
W	9705000	9710000	5878	5000	5000	1
W	9710000	9715000	28473	5000	5000	1
W	9715000	9720000	23058	5000	5000	1
W	9720000	9725000	8994	5000	5000	1
W	9725000	9730000	24042	5000	5000	1
W	9730000	9735000	13449	5000	5000	1
W	9735000	9740000	20950	4902	5000	0.9804
W	9740000	9745000	10512	4993	5000	0.9986
W	9745000	9750000	14054	4986	5000	0.9972
W	9750000	9755000	25512	5000	5000	1
W	9755000	9760000	34896	5000	5000	1
W	9760000	9765000	40516	5000	5000	1
W	9765000	9770000	43700	5000	5000	1
W	9770000	9775000	41781	5000	5000	1
W	9775000	9780000	39528	5000	5000	1
W	9780000	9785000	42732	5000	5000	1
W	9785000	9790000	35917	5000	5000	1
W	9790000	9795000	50305	5000	5000	1
W	9795000	9800000	37740	5000	5000	1
W	9800000	9805000	42620	5000	5000	1
W	9805000	9810000	36733	5000	5000	1
W	9810000	9815000	59884	5000	5000	1
W	9815000	9820000	130020	5000	5000	1
W	9820000	9825000	83808	5000	5000	1
W	9825000	9830000	45360	5000	5000	1
W	9830000	9835000	68534	5000	5000	1
W	9835000	9840000	67857	5000	5000	1
W	9840000	9845000	233152	5000	5000	1
W	9845000	9850000	102068	5000	5000	1
W	9850000	9855000	47462	5000	5000	1
W	9855000	9860000	55234	5000	5000	1
W	9860000	9865000	36865	5000	5000	1
W	9865000	9870000	47636	5000	5000	1
W	9870000	9875000	35982	5000	5000	1
W	9875000	9880000	40396	5000	5000	1
W	9880000	9885000	37022	5000	5000	1
W	9885000	9890000	39992	5000	5000	1
W	9890000	9895000	46063	5000	5000	1
W	9895000	9900000	29691	5000	5000	1
W	9900000	9905000	26626	5000	5000	1
W	9905000	9910000	30987	5000	5000	1
W	9910000	9915000	34239	5000	5000	1
W	9915000	9920000	31791	5000	5000	1
W	9920000	9925000	20969	5000	5000	1
W	9925000	9930000	35061	5000	5000	1
W	9930000	9935000	63540	5000	5000	1
W	9935000	9940000	39667	5000	5000	1
W	9940000	9945000	5073	5000	5000	1
W	9945000	9950000	15732	5000	5000	1
W	9950000	9955000	29547	5000	5000	1
W	9955000	9960000	60174	5000	5000	1
W	9960000	9965000	36340	5000	5000	1
W	9965000	9970000	33996	5000	5000	1
W	9970000	9975000	66559	5000	5000	1
W	9975000	9980000	31637	5000	5000	1
W	9980000	9985000	7042	5000	5000	1
W	9985000	9990000	9376	5000	5000	1
[truncated: 1,473 more rows]
